# Supplementary material for: Presence of coronaviruses in the common pipistrelle (P. pipistrellus) and Nathusius´ pipistrelle (P. nathusii) in relation to landscape composition
Source: PLoS One. 2023 Nov 29;18(11):e0293649. doi: 10.1371/journal.pone.0293649 (PMC10686486; doi:10.1371/journal.pone.0293649)
Supplement: S2 Fig — Temporal distribution of the number of tubes collected between 2017–2019, and the proportion of positive samples in P. pipistrellus (A) and P. nathusii (B). (ZIP) [file pone.0293649.s002.zip]

Archive with 2 entries (2 files):
- S2 FigA.tiff
- S2 FigB.tiff
