# Supplementary material for: Presence of coronaviruses in the common pipistrelle (P. pipistrellus) and Nathusius´ pipistrelle (P. nathusii) in relation to landscape composition
Source: PLoS One. 2023 Nov 29;18(11):e0293649. doi: 10.1371/journal.pone.0293649 (PMC10686486; doi:10.1371/journal.pone.0293649)
Supplement: S5 Fig — Number of tubes and proportion of positive samples obtained per roosting category and season in P. pipistrellus (A) and P. nathusii (B). In the y-axis the number of faecal tubes collected and the proportion of positive tubes for CoVs is represented per sample origin (roosting size category) and seasonality. Note that for P. nathusii samples were not collected from large roosts as maternity colonies are not present in The Netherlands. (ZIP) [file pone.0293649.s005.zip]

Archive with 2 entries (2 files):
- S5 FigA.tiff
- S5 FigB.tiff
