# Supplementary material for: Presence of coronaviruses in the common pipistrelle (P. pipistrellus) and Nathusius´ pipistrelle (P. nathusii) in relation to landscape composition
Source: PLoS One. 2023 Nov 29;18(11):e0293649. doi: 10.1371/journal.pone.0293649 (PMC10686486; doi:10.1371/journal.pone.0293649)
Supplement: S2 Appendix — R scripts associated with model selection in the species P. pipistrellus (a) and P. nathusii (b). (ZIP) [file pone.0293649.s007.zip]

Archive with 2 entries (2 files):
- Model_selectionPN.R
- Model_SelectionPP.R
