# Supplementary material for: Presence of coronaviruses in the common pipistrelle (P. pipistrellus) and Nathusius´ pipistrelle (P. nathusii) in relation to landscape composition
Source: PLoS One. 2023 Nov 29;18(11):e0293649. doi: 10.1371/journal.pone.0293649 (PMC10686486; doi:10.1371/journal.pone.0293649)
Supplement: S2 Appendix — R scripts associated with model selection in the species P. pipistrellus (a) and P. nathusii (b). (ZIP) [file pone.0293649.s007.zip › Model_selectionPN.R]

if(!require(easypackages)) install.packages("easypackages")
library(tidyr)
library(lme4)
library(readxl)
library(ggplot2)
library(dplyr)
library(MASS)


### Replace terms in data
DataP<-as.data.frame(Raw_Data_NoCoord) ##Coordinates not available (sensitive data) 
DataP<-as.data.frame(Raw_DataXY2)
DataP[DataP == "positive"]<- "1"
DataP[DataP == "ND"]<- "0"
DataP[DataP == "Individual_bat"]<- "individual"
head(DataP)

### Select only P. nathusii data

DrNewPN<-filter(DataP, DataP$Species == "P. nathusii")

nrow(DrNewPN)
str(DrNewPN)

### Edit Data

#Remove data points out of study group (e.i. winter season, transportation days >11 and unknown sample source)

DrNewPN<-filter(DrNewPN,!(DrNewPN$Month %in% c("12", "3")))
DrNewPN<-filter(DrNewPN,!(DrNewPN$Sample_Origin_Pooled %in% c("Unknown")))
DrNewPN<- DrNewPN %>% filter( DrNewPN$transportation_Day< 12)
DrNewPN$RF<-as.factor(DrNewPN$RF)# Only for data without coordinates

nrow(DrNewPN)
head(DrNewPN)

#Assign a a value to each combination of X-Y coordinates as a random factor (Only for Data with coordinates)

# create a data frame with unique combinations of columns`X-coord` and `Y-coord`
DrNewPN2<-DrNewPN %>% distinct(`X-coord`, `Y-coord`) %>% arrange (`X-coord`, `Y-coord`)

# create a new column "RF" with unique values for each combination of columns`X-coord` and `Y-coord`
DrNewPN2$RF<-seq_len(nrow(DrNewPN2))

# join the column "RF" to the original data frame
DrNewPN <- DrNewPN %>%
  left_join(DrNewPN2, by = c("X-coord","Y-coord"))

DrNewPN$RF<-as.factor(DrNewPN$RF)
str(DrNewPN)

# Adjust variables in data set 

CoVsPresent<-as.factor(DrNewPN$CoVsPresent)
Sample_Origin<-as.factor(DrNewPN$Sample_Origin)
Sample_Origin2<-as.factor(DrNewPN$Sample_Origin_Pooled)
No.Feces_inTube<-as.integer(DrNewPN$No.Feces_inTube)
DrNewPN$RF<-as.factor(DrNewPN$RF)
Season<-as.factor(DrNewPN$Season)
Month<-as.factor(DrNewPN$Month)
str(DrNewPN)


### Variables Distribution

# Look at the distribution of the variables, identify variables with very skewed distribution
hist(DrNewPN$`1:<1939%`) 
hist(DrNewPN$`Buildings(%)`)
hist(DrNewPN$`Infrastructure(%)`)## very skewed distribution
hist(DrNewPN$`TreeCover%>10`)## odd distribution
hist(DrNewPN$`Low.Vegetation(%)`) 
hist(DrNewPN$`Open.Areas(%)`)## 
hist(DrNewPN$`Grassland(%)`)## 
hist(DrNewPN$`Agriculture.Area(%)`)## odd distribution
hist(DrNewPN$`Fresh.Water(%)`)## very skewed
hist(DrNewPN$`MeanDist_Water(m)`)## odd distirution
hist(DrNewPN$`MinDist_Water(m)`)
hist(DrNewPN$`Forest(%)`)## very skewed distribution
hist(DrNewPN$`Mean_Dist_Tree(m)`)
hist(DrNewPN$`MeanDist_Forest(m)`)## odd distribution
hist(DrNewPN$MeanHeightTree)
hist(DrNewPN$`MeanDist_Forest(m)`)
hist(DrNewPN$`MinDist_Forest(m)`)## very skewed distribution


#Variables with very skwed distribution: 
#MinDist_Forest(m)2, 
#Forest(%)3, 
#Fresh.Water(%)4,
#`Open.Areas(%)2,very skewed distribution


#Variables with little variation:
#DrNewPN$`Fresh.Water(%)4
#DrNewPN$`Open.Areas(%)2`
#DrNewPN$`MinDist_Forest(m)2`


### Correlation between variables 
library(ggcorrplot)

DrNewPNsub<-DrNewPN[13:28]
str(DrNewPNsub)
corr_matrix<-cor(DrNewPNsub)
ggcorrplot(corr_matrix, type = "lower", lab = FALSE, tl.cex = 8)
DrNewPNcor<-cor(DrNewPNsub, method = "pearson")
DrNewPNcor
subset(DrNewPNcor >= 0.6)

ggcorrplot(DrNewPNsub, tl.cex = 8)

# List of correlated variables (R>0.4)

# A)Buildings(%)3:Infraestructure(%)3 --> Remove Infraestructure(%)3 
# B) Infraestructure(%)3:Buildings(%)3--> Remove Infraestructure(%)3
# C) Forest(%)3: MeanTreeHeight3 , TreeCover%>10(3)--> Remove MeanTreeHeight3
# E) fresh water: MeanTreeHeight3, TreeCover%>10(3)
# F) Low.Vegetation(%)3: Open areas
# G) 2:>1939-1972%2: Older1972
# H) 3:1973-1999%2:New>=1973 
# I) MeanDist Water(m)4:MeanDist Forest(m)3
# J) MeanDist Forest(m)3 : MeanDist_Tree(m)3, MeanDist Water(m)4
# K) MeanDist_Tree(m)3: MeanDist Forest(m)3 
# L) MeanTreeHeight3:TreeCover%>10(3), fresh water, Forest(%)3
# M) TreeCover%>10(3): fresh water, Forest(%)3, MeanTreeHeight3
# N)MeanDist Water(m)4 :MeanDist Forest(m)3
# O) MeanDist Forest(m)3:MeanDist Water(m)4:MeanDist_Tree(m)3

#EXCLUSION CRITERIAFOR VARIABLES 

#Variables with very skewed distribution: 
#MinDist_Forest(m)2, 
#Forest(%)3, 
#Fresh.Water(%)4,
#`Open.Areas(%)2,very skewed distribution

#Variables with little variation, insufficient data
#DrNewPN$`Fresh.Water(%)4
#DrNewPN$`Open.Areas(%)2`
#DrNewPN$`MinDist_Forest(m)2`


# Colinear variables: 
# A)Buildings(%)3:Infraestructure(%)3 , 4:2000-2019%3 --> Remove Infraestructure(%)3 , 4:2000-2019%3
# B) Forest(%)3: MeanTreeHeight3 , TreeCover%>10(3)--> Remove MeanTreeHeight and forest cover
# C) fresh water: MeanTreeHeight3, TreeCover%>10(3)--> Remove fresh water cover
# D) Low.Vegetation(%)3: Open areas---> Remove open areas
# e) MeanDist Water(m)4:MeanDist Forest(m)3--> Remove meanDist Forest
# f) MeanDist_Tree(m)3: MeanDist Forest(m)3 -->Remove MeanDist Forest(m)3


### STANDARIZ VARIABLES 

DPNZ<-DrNewPN[, c(9,10,13:28)]

DPNZ<-scale(DPNZ, center = TRUE, scale = TRUE)
head(DPNZ)
DPNZ_ALL<-as.data.frame(cbind(as.factor(DrNewPN$CoVsPresent), DPNZ))
head(DPNZ)
DPNZ_ALL$V1
DPNZ_ALL$V1[ DPNZ_ALL$V1 == "1"]<-0
DPNZ_ALL$V1[ DPNZ_ALL$V1 == "2"]<-1
head(DPNZ)
DPNZ_ALL<-as.data.frame(cbind(DrNewPN$Sample_Origin, DPNZ_ALL))
DPNZ_ALL<-as.data.frame(cbind(DrNewPN$Season, DPNZ_ALL))
DPNZ_ALL<-as.data.frame(cbind(DrNewPN$Sample_Origin_Pooled, DPNZ_ALL))
DPNZ_ALL<-as.data.frame(cbind(DrNewPN$RF,DPNZ_ALL))


### Rename variable
names(DPNZ_ALL)[names(DPNZ_ALL) == "MinDist_Water(m)"]<-"Min_dist_water"
names(DPNZ_ALL)[names(DPNZ_ALL) == "V1"] <-"CoVsPresent"
names(DPNZ_ALL)[names(DPNZ_ALL) == "DrNewPN$Season"]<-"Season"
names(DPNZ_ALL)[names(DPNZ_ALL) == "DrNewPN$Sample_Origin_Pooled"]<-"Sample_source"
names(DPNZ_ALL)[names(DPNZ_ALL) == "DrNewPN$Sample_Origin"]<-"Sample_Origin"
names(DPNZ_ALL)[names(DPNZ_ALL) == "DrNewPN$RF"]<-"Location"
names(DPNZ_ALL)[names(DPNZ_ALL) == "TreeCover%>10"]<-"Tree_cover"
names(DPNZ_ALL)[names(DPNZ_ALL) == "MinDist_Forest(m)"]<-"Min_dist_forest"
names(DPNZ_ALL)[names(DPNZ_ALL) == "4:2000-2019%"]<-"4:2000-2019%"
names(DPNZ_ALL)[names(DPNZ_ALL) == "1:<1939%"]<-"1939Buildings"
names(DPNZ_ALL)[names(DPNZ_ALL) == "No.Feces_inTube"]<-"Faeces_Tube"

#Assign the correct type of variable                          
DPNZ_ALL$Location<-as.factor(DPNZ_ALL$Location)
DPNZ_ALL$Sample_source<-as.factor(DPNZ_ALL$Sample_source)
DPNZ_ALL$Sample_Origin<-as.factor(DPNZ_ALL$Sample_Origin)
DPNZ_ALL$CoVsPresent<-as.factor(DPNZ_ALL$CoVsPresent)
DPNZ_ALL$Season<-as.factor(DPNZ_ALL$Season)

#Change the level names for sample source variable
levels(DPNZ_ALL$Sample_source)[levels(DPNZ_ALL$Sample_source)=="Individual"] <- "Non_roosting_bat"
DPNZ_ALL$Sample_source
str(DPNZ_ALL)

### Initial GLMM (WITH LOCATION AS RANDOMF FACTOR)

Initial_ModelPN<-glmer(CoVsPresent ~  `Buildings(%)` + `1939Buildings`+
                         `Tree_cover`+ `Min_dist_water`+ Min_dist_forest +
                         Sample_source + Faeces_Tube  + Season + (1|Location), data=DPNZ_ALL, family= binomial (link="logit"), 
                       glmerControl(optimizer = "bobyqa", optCtrl = list(maxfun = 100000)))

## Remove season as it is correlated with sample source

Initial_ModelPN<-glmer(CoVsPresent ~  `Buildings(%)` + `1939Buildings`+
                         `Tree_cover`+ `Min_dist_water`+ Min_dist_forest +
                         Sample_source + Faeces_Tube  + (1|Location), data=DPNZ_ALL, family= binomial (link="logit"), 
                       glmerControl(optimizer = "bobyqa", optCtrl = list(maxfun = 100000)))


### Verify Performance for Initital GLzMM

#Convergence
check_convergence(Initial_ModelPN)
# TRUE
#attr(,"gradient") [1] 2.244432e-06
#optimizer is close to convergence.--> further iterations are unlikely to significantly improve the model fit.

# Collinearity of explanatory variables
check_collinearity(Initial_ModelPN)

#Correlation
DrNewPNsub<-DrNewPP[15:30]
str(DrNewPNsub)
DrNewPNsub<-cor(DrNewPNsub)
DrNewPNsub
subset(DrNewPNsub >= 0.4)
ggcorrplot(DrNewPNsub, tl.cex = 8)
## Variables in the model are not correlated to each other!


#### Use backward selection to identify the best fitting model (final model)

Initial_ModelPN<-drop1(Initial_ModelPN,  test = "Chisq")
Initial_ModelPN ## Remove Buildings cover ,  AIC= 168.6- 166.6


Initial_ModelPN<-glmer(CoVsPresent ~ `1939Buildings`+
                         `Tree_cover`+ `Min_dist_water`+ Min_dist_forest +
                         Sample_source + Faeces_Tube  + (1|Location), data=DPNZ_ALL, family= binomial (link="logit"), 
                       glmerControl(optimizer = "bobyqa", optCtrl = list(maxfun = 100000)))

Initial_ModelPN<-drop1(Initial_ModelPN,  test = "Chisq")
Initial_ModelPN ## Remove buildings 1939 ,  AIC= 166.6- 164.6


Initial_ModelPN<-glmer(CoVsPresent ~ `Tree_cover`+ `Min_dist_water`+ Min_dist_forest +
                         Sample_source + Faeces_Tube  + (1|Location), data=DPNZ_ALL, family= binomial (link="logit"), 
                       glmerControl(optimizer = "bobyqa", optCtrl = list(maxfun = 100000)))


Initial_ModelPN<-drop1(Initial_ModelPN,  test = "Chisq")
Initial_ModelPN ## NO more variables to remove!


FinalModelPN<-glmer(CoVsPresent ~ `Tree_cover`+ `Min_dist_water`+ Min_dist_forest +
                      Sample_source + Faeces_Tube  + (1|Location), data=DPNZ_ALL, family= binomial (link="logit"), 
                    glmerControl(optimizer = "bobyqa", optCtrl = list(maxfun = 100000)))

summary(FinalModelPN)

### Final model Validation


# Final Model Convergence
check_convergence(FinalModelPN) # 
#[1] TRUE, attr(,"gradient"). [1] 1.189246e-07
# overdispersion,and good fit of distribution

library(DHARMa)
library(performance)

simulationOutput <- simulateResiduals(fittedModel = FinalModelPN, plot = T)
simulationOutput #no overdispersion,and good fit of distribution


# Confidence intervals
CIPP<-confint(FinalModelPN, method="Wald")
print(CIPP)

#Final model performance
model_performance(FinalModelPN, estimator= "ML", metrics = "all", verbose = TRUE)


#Odd Ratios!

library(effectsize)

FinalModelPN<-glmer(CoVsPresent ~ `Tree_cover`+ `Min_dist_water`+ Min_dist_forest +
                      Sample_source + Faeces_Tube  + (1|Location), data=DPNZ_ALL, family= binomial (link="logit"), 
                    glmerControl(optimizer = "bobyqa", optCtrl = list(maxfun = 100000)))


#Obtain odd ratios and CI 
OddsModel<-effectsize::standardize_parameters(FinalModelPN, exp= TRUE)
OddsModel
?effectsize
# Plot the odds ratios and their confidence intervals

library(sjPlot)
library(sjlabelled)
library(sjmisc)

##Odd ratios all terms
PNodd<-plot_model(FinalModelPN,type="std", title = FALSE, show.values = TRUE, value.offset = .3)
PNodd<- PNodd + ggtitle(NULL)
PNodd


##Odd ratios only significant terms
PNodd<-plot_model(FinalModelPN,type="std", title = FALSE, show.values = TRUE, value.offset = .3, terms="Min_dist_water")
PNodd<- PNodd + ggtitle(NULL)
PNodd

#Obtain variance explained by fixed effects

library(partR2)
library(patchwork)
?partR2

##all terms
Part.fitN<-partR2(FinalModelPN, partvars = c("Tree_cover", "Min_dist_water", "Sample_source", "Min_dist_forest", "Faeces_Tube"),
                 R2_type = "marginal",max_level = 1, nboot = 100)
##Only significant terms
Part.fitN2<-partR2(FinalModelPN, partvars = "Min_dist_water",
                  R2_type = "marginal",max_level = 1, nboot = 100)
summary(Part.fitN2)
summary(Part.fitN)

#Make plots

p1n<-forestplot(Part.fitN, type= "R2", text_size = 10)
p1n2<-forestplot(Part.fitN2, type= "R2", text_size = 10)
p1n## Plot for figure 1
p2n<-forestplot(Part.fitN2, type= "IR2", text_size = 10)
p2n
p2n<-forestplot(Part.fitN, type= "IR2", text_size = 10)
p2n
p3n<-forestplot(Part.fitN, type= "SC", text_size = 10)
p3n
p4n<-forestplot(Part.fitN, type= "BW", text_size = 10)
p4n

(p1+p2)/(p3+p4) + plot_annotation(tag_levels = "A")
(p1+p4)/(p1n+p4n) + plot_annotation(tag_levels = "a")

### Spatial Autocorrelation

summary(FinalModelPN)
simulationOutput <- simulateResiduals(fittedModel = FinalModelPN, plot = F)

DPNZ_ALL<-as.data.frame(cbind(DrNewPN$`X-coord` , DPNZ_ALL))
DPNZ_ALL<-as.data.frame(cbind(DrNewPN$`Y-coord`, DPNZ_ALL))
head(DPNZ_ALL)

testSpatialAutocorrelation(simulationOutput = FinalModelPN,
                           x=DrNewPN$`X-coord`, y=DrNewPN$`X-coord`)

?recalculateResiduals
simulationOutput2<-recalculateResiduals(simulationOutput, group = DPNZ_ALL$Location)

testSpatialAutocorrelation(simulationOutput2, x=DrNewPN$`X-coord`, y=DrNewPN$`Y-coord`)


## DHARMa Moran's I test for distance-based autocorrelation

#data:  FinalModelPN
#observed = -0.098238, expected = -0.014706, sd = 0.068260, p-value = 0.2211
#alternative hypothesis: Distance-based autocorrelation


###################################################################################################
