# Supplementary material for: Presence of coronaviruses in the common pipistrelle (P. pipistrellus) and Nathusius´ pipistrelle (P. nathusii) in relation to landscape composition
Source: PLoS One. 2023 Nov 29;18(11):e0293649. doi: 10.1371/journal.pone.0293649 (PMC10686486; doi:10.1371/journal.pone.0293649)
Supplement: S2 Appendix — R scripts associated with model selection in the species P. pipistrellus (a) and P. nathusii (b). (ZIP) [file pone.0293649.s007.zip › Model_SelectionPP.R]

### Open libraries

if(!require(devtools)) install.packages("devtools")
if(!require(easypackages)) install.packages("easypackages")
easypackages::packages(c("tidyverse"))
library(tidyr)
library(lme4)
library(readxl)
library(ggplot2)
library(dplyr)
library(MASS)


### Upload Data


#### Replace terms in data
DataP<-as.data.frame(Raw_Data_NoCoord) ## Data without coordinates (sensitive data)
DataP<-as.data.frame(Raw_DataXY2)
DataP[DataP == "positive"]<- "1"
DataP[DataP == "ND"]<- "0"
head(DataP)
DataP<-filter(DataP,!(DataP$Month %in% c("12")))
DataP<-filter(DataP,!(DataP$Month %in% c("3")))


### Select only P. pipistrellus data

DrNewPP<-filter(DataP, DataP$Species == "P. pipsitrellus")
nrow(DrNewPP)
str(DrNewPP)

### Edit Data

#Delete data points of transportation days >11

DrNewPP<- DrNewPP %>% filter(DrNewPP$transportation_Day< 12)
nrow(DrNewPP)

# Adjust variables in data set 
DrNewPP$Species<-as.factor(DrNewPP$Species)
DrNewPP$CoVsPresent<-as.factor(DrNewPP$CoVsPresent)
DrNewPP$Season<-as.factor(DrNewPP$Season)
DrNewPP$transportation_Day<-as.integer(DrNewPP$transportation_Day)
DrNewPP$Sample_Origin <-as.factor(DrNewPP$Sample_Origin)
DrNewPP$Sample_Origin_Pooled<- as.factor(DrNewPP$Sample_Origin_Pooled)
DrNewPP$No.Feces_inTube<-as.integer(DrNewPP$No.Feces_inTube)
DrNewPP$No_tubes<-as.integer(DrNewPP$No_tubes)
DrNewPP$RF<-as.factor(DrNewPP$RF)

## Assign a a value to each combination of X-Y coordinates as a random factor --> (Only for Original Data with coordinates)

# create a data frame with unique combinations of columns`X-coord` and `Y-coord`
DrNewPP2<-DrNewPP %>% distinct(`X-coord`, `Y-coord`) %>% arrange (`X-coord`, `Y-coord`)

# create a new column "RF3" with unique values for each combination of columns`X-coord` and `Y-coord`
DrNewPP2$RF<-seq_len(nrow(DrNewPP2))

# join the column "RF3" to the original data frame
DrNewPP <- DrNewPP %>%
  left_join(DrNewPP2, by = c("X-coord","Y-coord"))

DrNewPP$RF<-as.factor(DrNewPP$RF)
str(DrNewPP)
DrNewPP$RF

### Check the distribution of the variables

hist(DrNewPP$`1:<1939%`) ## skewed
hist(DrNewPP$`Buildings`)
hist(DrNewPP$`Infrastructure(%)`)
hist(DrNewPP$`TreeCover%>10`)
hist(DrNewPP$`Low.Vegetation`) ### very skewed
hist(DrNewPP$`Open.Areas`)## very skewed
hist(DrNewPP$`Grassland`)
hist(DrNewPP$`Agriculture.Area`)
hist(DrNewPP$`Fresh.Water`)## bit skewed
hist(DrNewPP$`MeanDist_Water(m)`)
hist(DrNewPP$`MinDist_Water(m)`)## bit skewed
hist(DrNewPP$`Forest(%)`)##bit skewed
hist(DrNewPP$`Mean_Dist_Tree(m)`)
hist(DrNewPP$MeanHeightTree)
hist(DrNewPP$`MeanDist_Forest(m)`)
hist(DrNewPP$`MinDist_Forest(m)`)


###Variables with very skewed distribution: 
# `1:<1939%2`
# Low vegetation
# open areas,
# fresh water
# DrNewPP$`Forest(%)3`(a bit)
#`MinDist_Water(m)3` (a bit)


### Correlation between variables 
library(ggcorrplot)

##Original Data with coordinates

DrNewPPsub<-DrNewPP [15:28]
str(DrNewPPsub)
DrNewPPsub<-cor(DrNewPPsub)
DrNewPPsub
subset(DrNewPPsub >= 0.4)
ggcorrplot(DrNewPPsub, tl.cex = 8)


#### List of correlated variables (R>0.6)

# A) Buildings(%)3:Infraestructure(%)3 
# B) Forest(%)3:Low.Vegetation(%)3 , MeanHeightTree3, %>10TC2
# C) MeanHeightTree3: Forest(%)3 , %>10TC2  
# D) %>10TC2:MeanHeightTree3: Forest(%)3
# E) Low.Vegetation(%)3: Forest(%)3 


### Exclusion of variables

## REMOVE: 
# MeanHeightTree3 
# Infraestructure(%)3
# Forest(%)3 
# Mean distance Tree
#lOw vegetation cover


### STANDARIZED VARIABLES-Original Data

DPPZ<-DrNewPP[, c(9,10, 13:28)]
str(DPPZ)
DPPZ<-scale(DPPZ, center = TRUE, scale = TRUE)
head(DPPZ)
DPPZ_ALL<-as.data.frame(cbind(DrNewPP$CoVsPresent, DPPZ))
head(DPPZ_ALL)
DPPZ_ALL$V1
DPPZ_ALL$V1[ DPPZ_ALL$V1 == "1"]<-0
DPPZ_ALL$V1[ DPPZ_ALL$V1 == "2"]<-1
head(DPPZ_ALL)

### Add factor variables to the data frame

DPPZ_ALL<-as.data.frame(cbind(DrNewPP$Sample_Origin, DPPZ_ALL))
DPPZ_ALL<-as.data.frame(cbind(DrNewPP$Season, DPPZ_ALL))
DPPZ_ALL<-as.data.frame(cbind(DrNewPP$Sample_Origin_Pooled, DPPZ_ALL))
DPPZ_ALL<-as.data.frame(cbind(DrNewPP$RF, DPPZ_ALL))

head(DPPZ_ALL)
str(DPPZ_ALL)

### Rename COLUMN

names(DPPZ_ALL)[names(DPPZ_ALL) == "V1"] <-"CoVs_Present"
names(DPPZ_ALL)[names(DPPZ_ALL) == "DrNewPP$Season"]<-"Season"
names(DPPZ_ALL)[names(DPPZ_ALL) == "DrNewPP$Sample_Origin_Pooled"]<-"Sample_source"
names(DPPZ_ALL)[names(DPPZ_ALL) == "DrNewPP$Sample_Origin"]<-"Sample_Origin"
names(DPPZ_ALL)[names(DPPZ_ALL) == "TreeCover%>10"]<-"Tree_cover"
names(DPPZ_ALL)[names(DPPZ_ALL) == "Grassland(%)"]<-"Grassland_cover"
names(DPPZ_ALL)[names(DPPZ_ALL) == "MinDist_Forest(m)"]<-"Min_dist_forest"
names(DPPZ_ALL)[names(DPPZ_ALL) == "Mean_Dist_Tree(m)"]<-"MeanDT"
names(DPPZ_ALL)[names(DPPZ_ALL) == "1:<1939%"]<-"Old_Buildings"
names(DPPZ_ALL)[names(DPPZ_ALL) == "Buildings(%)"]<-"Buildings"
names(DPPZ_ALL)[names(DPPZ_ALL) == "No.Feces_inTube"]<-"Faeces_Tube"
names(DPPZ_ALL)[names(DPPZ_ALL) == "MinDist_Water(m)"]<-"Min_dist_water"
names(DPPZ_ALL)[names(DPPZ_ALL) == "Open.Areas(%)"]<-"Open_areas"
names(DPPZ_ALL)[names(DPPZ_ALL) == "DrNewPP$RF"]<-"Location"
DrNewPP$RF
levels(DPPZ_ALL$Sample_source)[levels(DPPZ_ALL$Sample_source)=="Individual"] <- "Non_roosting_bat"
DPPZ_ALL$Sample_source
## Buildings 1939. Isolation was done since 1900. 


### Initial GLzMM (location as Random Factor) 
str(DPPZ_ALL)
library(lme4)
Initial_Model<-glmer(CoVs_Present ~  Old_Buildings + `Buildings` + Tree_cover +  `Grassland_cover`+ `Agriculture.Area(%)`+ 
                 `Open_areas`+  `Fresh.Water(%)`+`MeanDist_Forest(m)` + Min_dist_forest + `Min_dist_water` +
                   Sample_source + Faeces_Tube + Season + (1|Location),
               data=DPPZ_ALL, family= binomial (link="logit"), 
               glmerControl(optimizer = "bobyqa", optCtrl = list(maxfun = 100000)))

library(performance)

### Verify Performance for Initital GLzMM

#Convergence
check_convergence(Initial_Model)
# TRUE
#attr(,"gradient") [1] 1.424372e-06
#optimizer is close to convergence.--> further iterations are unlikely to significantly improve the model fit.

# Autocorrelation explanatory variables
  
check_autocorrelation(Initial_Model)
#OK: Residuals appear to be independent and not autocorrelated (p = 0.072)


#### Use backward selection to identify the best fitting model (final model)

Initial_Model<-drop1(Initial_Model, test = "Chisq" )

Initial_Model #exclude Agriculture area

Initial_Model<-glmer(CoVs_Present ~  Old_Buildings + `Buildings` + Tree_cover +  `Grassland_cover`+ 
                       `Open_areas`+  `Fresh.Water(%)`+`MeanDist_Forest(m)` + Min_dist_forest + `Min_dist_water` +
                       Sample_source + Faeces_Tube + Season + (1|Location),
                     data=DPPZ_ALL, family= binomial (link="logit"), 
                     glmerControl(optimizer = "bobyqa", optCtrl = list(maxfun = 100000)))
##Apply the drop function. 

Initial_Model<-drop1(Initial_Model, test = "Chisq")
Initial_Model # exclude Mean distance forest

Initial_Model<-glmer(CoVs_Present ~  Old_Buildings + `Buildings` + Tree_cover +  `Grassland_cover`+ 
                       `Open_areas`+  `Fresh.Water(%)` + Min_dist_forest + `Min_dist_water` +
                       Sample_source + Faeces_Tube + Season + (1|Location),
                     data=DPPZ_ALL, family= binomial (link="logit"), 
                     glmerControl(optimizer = "bobyqa", optCtrl = list(maxfun = 100000)))

Initial_Model<-drop1(Initial_Model, test = "Chisq")
Initial_Model # exclude Fresh water cover

Initial_Model<-glmer(CoVs_Present ~  Old_Buildings + `Buildings` + Tree_cover +  `Grassland_cover`+ 
                       `Open_areas` + Min_dist_forest + `Min_dist_water` +
                       Sample_source + Faeces_Tube + Season + (1|Location),
                     data=DPPZ_ALL, family= binomial (link="logit"), 
                     glmerControl(optimizer = "bobyqa", optCtrl = list(maxfun = 100000)))


Initial_Model<-drop1(Initial_Model, test = "Chisq")

Initial_Model## Stop removing variables! leave this as final model . difference in delta is not > than 2


### FINAL MODEL!

FinalModel<-glmer(CoVs_Present ~  Old_Buildings + `Buildings` + Tree_cover +  `Grassland_cover`+ 
                       `Open_areas` + Min_dist_forest + `Min_dist_water` +
                       Sample_source + Faeces_Tube + Season + (1|Location),
                     data=DPPZ_ALL, family= binomial (link="logit"), 
                     glmerControl(optimizer = "bobyqa", optCtrl = list(maxfun = 100000)))

summary (FinalModel)


### Final model Validation

# Final Model Convergence
check_convergence(FinalModel) # TRUE, attr(,"gradient") [1] 9.875102e-07

# overdispersion,and good fit of distribution
library(DHARMa)
library(performance)
simulationOutput <- simulateResiduals(fittedModel = FinalModel, plot = T)
simulationOutput #no overdispersion,and good fit of distribution

# Confidence intervals
CIPP<-confint(FinalModel, method="Wald")
print(CIPP)

#Final model performance
model_performance(FinalModel, estimator= "ML", metrics = "all", verbose = TRUE)


#Measure odd ratios!

library(effectsize)

FinalModel<-glmer(CoVs_Present ~  Old_Buildings + `Buildings` + Tree_cover +  `Grassland_cover`+ 
                    `Open_areas` + Min_dist_forest + `Min_dist_water` +
                    Sample_source + Faeces_Tube + Season + (1|Location),
                  data=DPPZ_ALL, family= binomial (link="logit"), 
                  glmerControl(optimizer = "bobyqa", optCtrl = list(maxfun = 100000)))


DPPZ_ALL$Sample_source

#Obtain odd ratios
OddsModel<-effectsize::standardize_parameters(FinalModel, exp= TRUE)
?effectsize

# Plot the odds ratios and their confidence intervals
install.packages("sjPlot")
library(sjPlot)
library(sjlabelled)
library(sjmisc)
library(ggplot2)

#Odd ratios all terms
PPodd<-plot_model(FinalModel, show.values = TRUE, value.offset = .3)
PPodd <- PPodd + theme(axis.text.y = element_text(size = 7))
PPodd<- PPodd + ggtitle(NULL) #remove the title
PPodd

#Odd ratios only significant terms
PPodd<-plot_model(FinalModel, show.values = TRUE, value.offset = .3, terms= c("Buildings","Min_dist_forest", "Sample_source [Non_roosting_bat]"))
PPodd <- PPodd + theme(axis.text.y = element_text(size = 7))
PPodd<- PPodd + ggtitle(NULL) #remove the title
PPodd
 PPodd + PNodd + plot_annotation(tag_levels = "A")
?plot_model
#Obtain variance explained by fixed effects

library(partR2)
library(patchwork)

#Change the reference

DPPZ_ALL$Sample_source<-relevel(DPPZ_ALL$Sample_source, ref= "Unknown")
DPPZ_ALL$Sample_Origin


#Obtain partial variance (all parameters)

Part.fit<-partR2(FinalModel, partvars = c("`Old_Buildings`", "`Buildings`", "Tree_cover", " `Grassland_cover`",
                                          "`Open_areas`","Min_dist_forest",  "`Min_dist_water`", "Sample_source" , 
                                          "Season", "Faeces_Tube" ),
                   R2_type = "marginal",max_level = 1, nboot = 100)

# Include only significant variables!
Part.fit2<-partR2(FinalModel, partvars = c("Buildings", "Min_dist_forest", "Sample_source"),
                 R2_type = "marginal",max_level = 1, nboot = 100)


summary(Part.fit)
summary(Part.fit2)

#Plot partial variance

p1<-forestplot(Part.fit, type= "R2", text_size = 10)
p1
p1b<-forestplot(Part.fit2, type= "R2", text_size = 10)
p1b
p2<-forestplot(Part.fit, type= "IR2", text_size = 10)
p2<-forestplot(Part.fit2, type= "IR2", text_size = 10)
p2

(p1+p2)/(p3+p4) + plot_annotation(tag_levels = "A")

p2+p2n 

############### Effect Roost Size in P. pipistrellus #####################

### Edit Data

# Remove unknown origin of the sample (not relevant for this model)
 DrNewPP2<- filter(DPPZ_ALL, Sample_Origin!= "Unknown") 
 DrNewPP2<-droplevels( DrNewPP2)
 str(DrNewPP2$Sample_Origin)
 levels(DrNewPP2$Sample_Origin)
 nrow(DrNewPP2)
 
# Reference is small roost (default)
  
#change the reference in the model to colony
 
 DrNewPP2$Sample_Origin<-  relevel(DrNewPP2$Sample_Origin, ref= "Colony")
 FinalModel2<-glmer(CoVs_Present ~  Old_Buildings + `Buildings` + Tree_cover +  `Grassland_cover`+ 
                     `Open_areas` + Min_dist_forest + `Min_dist_water` +
                     Sample_Origin + Faeces_Tube + (1|Location),
                   data=DrNewPP2, family= binomial (link="logit"), 
                   glmerControl(optimizer = "bobyqa", optCtrl = list(maxfun = 100000)))
 
 
 summary(FinalModel2)


### Check model performance
   
library(DHARMa)
library(performance)
 
 #validate correct distribution/assumptions 
 simulationOutput <- simulateResiduals(fittedModel=FinalModel2, n=1000, plot=F, re.form=NULL)
 plot(simulationOutput)
 ### Final model Validation
 
 #Final Model Convergence
 check_convergence(FinalModel2) 
 
 #overdispersion,and good fit of distribution
 library(DHARMa)
 simulationOutput <- simulateResiduals(fittedModel = FinalModel2, plot = T)
 simulationOutput #no overdispersion,and good fit of distribution
 
 #Confidence intervals
 CIPP<-confint(FinalModel2, method="Wald")
 print(CIPP)
 
 #Final model performance
 model_performance(FinalModel2, estimator= "ML", metrics = "all", verbose = TRUE)

########################### Spatial Autocorrelation

library(DHARMa)


 #Add coord columns
DPPZ_ALL<-as.data.frame(cbind(DrNewPP$`X-coord`, DPPZ_ALL))
DPPZ_ALL<-as.data.frame(cbind(DrNewPP$`Y-coord`, DPPZ_ALL))
head(DPPZ_ALL)
names(DPPZ_ALL)[names(DPPZ_ALL) == "DrNewPP$`X-coord`"]<-"X-coord"
names(DPPZ_ALL)[names(DPPZ_ALL) == "DrNewPP$`Y-coord`"]<-"Y-coord"
head(DPPZ_ALL)

##Test for spatial correlation

####Obtain residuals of the model 
simulationOutput1<-simulateResiduals(fittedModel = FinalModel2, plot = F)

DPPZ_ALL$Location<- as.factor(DPPZ_ALL$Location)
DPPZ_ALL$
FinalModel2<-glmer(CoVs_Present ~  Old_Buildings + `Buildings(%)3` + `%>10TC2`  +  `Grassland(%)3`+ 
                     `Open.Areas(%)3` + `MinDist_Water(m)3` + `MinDist_Forest(m)3` +
                     Sample_Origin + `No. of tubes` + (1|Location),
                   data=DPPZ_ALL, family= binomial (link="logit"), 
                   glmerControl(optimizer = "bobyqa", optCtrl = list(maxfun = 100000)))


simulationOutput2<-recalculateResiduals(FinalModel2, group = DPNZ_ALL$Location)


testSpatialAutocorrelation(simulationOutput = FinalModel2,
                           x=DPPZ_ALL$`X-coord`, y=DPPZ_ALL$`Y-coord`)

# HARMa Moran's I test for distance-based autocorrelation

#data:  FinalModel2
#observed = -0.0346663, expected = -0.0048309, sd = 0.0322000, p-value = 0.3542
#alternative hypothesis: Distance-based autocorrelation

########################################################################################
