# Supplementary material for: Presence of coronaviruses in the common pipistrelle (P. pipistrellus) and Nathusius´ pipistrelle (P. nathusii) in relation to landscape composition
Source: PLoS One. 2023 Nov 29;18(11):e0293649. doi: 10.1371/journal.pone.0293649 (PMC10686486; doi:10.1371/journal.pone.0293649)
Supplement: S3 Appendix — (CSV) [file pone.0293649.s008.csv]

Species	Sample ID	transportation_Day	Season	Day	Month	Year	CoVsPresent	No_tubes	No.Feces_inTube	Sample_Origin	Sample_Origin_Pooled	Agriculture.Area(%)	Buildings(%)	Forest(%)	Fresh.Water(%)	Grassland(%)	Infrastructure(%)	Low.Vegetation(%)	Open.Areas(%)	1:<1939%	MeanHeightTree	TreeCover%>10	MeanDist_Forest(m)	MeanDist_Water(m)	MinDist_Forest(m)	MinDist_Water(m)	Mean_Dist_Tree(m)	RF
P. pipsitrellus	BAT 001	3	Summer	27	3	2017	0	1	5	Cluster	Colony	0.0303	0.4596	0.0827	0.0265	0.3166	0.1092	0.0004	0.0007	0.1127	8.9033	0.3551	1025.0232	998.1784	0	28	754.3329	99
P. pipsitrellus	BAT 020	2	Summer	13	6	2017	0	1	5	Individual	Individual	0.0115	0.5234	0.0239	0.0733	0.2346	0.1446	0.0002	0	0.1082	7.9211	0.2881	1215.8766	1211.5661	375	279.5085	1017.3091	80
P. pipsitrellus	BAT 032.2	8	Summer	12	6	2017	0	1	5	Individual	Individual	0.1842	0.5721	0.0283	0.0089	0.2868	0.087	0	0	0.0805	7.1808	0.2085	1114.6984	1196.7296	11.3879	117.8855	893.0581	118
P. pipsitrellus	BAT 032.4	8	Summer	12	6	2017	0	1	5	Individual	Individual	0.043	0.5163	0.0514	0.0253	0.2354	0.1709	0.0005	0.0002	0.1263	8.5423	0.3255	1127.4519	1071.2484	33.6006	0	811.9343	111
P. pipsitrellus	BAT 034.1&2&3	2	Autumn	30	8	2017	1	1	5	Individual	Individual	0.1658	0.0592	0.0419	0.0708	0.6469	0.0073	0.0002	0.0001	0.1928	8.6924	0.2842	1424.4034	1204.0567	152.6204	341.4572	791.4562	215
P. pipsitrellus	BAT 034.4	1	Autumn	31	8	2017	1	1	5	Individual	Individual	0.1658	0.0592	0.0419	0.0708	0.6469	0.0073	0.0002	0.0001	0.1928	8.6924	0.2842	1424.4034	1204.0567	152.6204	341.4572	791.4562	215
P. pipsitrellus	BAT 035.10	1	Summer	10	7	2017	0	1	3	Cluster	Colony	0.0909	0.0439	0.6088	0.0002	0.1666	0.0178	0.026	0.0409	0.2273	12.1165	0.7767	1088.9083	1004.3722	0	233.1854	839.9515	139
P. pipsitrellus	BAT 035.8	1	Summer	10	7	2017	0	1	3	Cluster	Colony	0.0844	0.0447	0.5255	0.0002	0.1815	0.0132	0.0408	0.0234	0.2381	11.5866	0.7376	1099.0279	1210.5388	0	233.1854	817.297	145
P. pipsitrellus	BAT 035.9	1	Summer	10	7	2017	0	1	3	Cluster	Colony	0.0512	0.017	0.7441	0.0022	0.0227	0.0355	0.1492	0.0024	0.0194	11.7967	0.7458	1573.696	1079.5399	0	488.8446	915.9218	153
P. pipsitrellus	BAT 036.1	1	Summer	13	7	2017	0	1	5	Cluster	Colony	0.0117	0.0326	0.7438	0.0023	0.072	0.0189	0.1281	0.0024	0.1214	13.3792	0.8269	1526.0735	1427.6277	0	42.19	869.1154	161
P. pipsitrellus	BAT 036.2	1	Summer	13	7	2017	1	1	5	Cluster	Colony	0.0119	0.0341	0.7512	0.0013	0.0754	0.0184	0.1172	0.0024	0.1003	13.37	0.8241	1487.929	1365.952	0	42.19	863.4537	162
P. pipsitrellus	BAT 036.3	1	Summer	13	7	2017	1	1	5	Cluster	Colony	0.0119	0.0365	0.76	0.0002	0.0847	0.0179	0.0982	0.0024	0.1115	13.3181	0.8339	1537.8466	1479.3693	0	42.19	876.0818	165
P. pipsitrellus	BAT 040.3 &.4	1	Summer	11	7	2017	0	2	3	Colony	Colony	0.1217	0.2104	0.0764	0.0076	0.5813	0.0204	0.0007	0.0001	0.1567	9.6371	0.4564	1350.3758	1043.5118	10.0316	0	986.6872	207
P. pipsitrellus	BAT 040.3 &.4	1	Summer	11	7	2017	0	2	2	Colony	Colony	0.1217	0.2104	0.0764	0.0076	0.5813	0.0204	0.0007	0.0001	0.1567	9.6371	0.4564	1350.3758	1043.5118	10.0316	0	986.6872	207
P. pipsitrellus	BAT 041.3	2	Summer	16	7	2017	1	1	5	Individual	Individual	0.5944	0.0564	0.036	0.0114	0.2228	0.0113	0	0	0.2287	8.2731	0.3283	1145.3184	1508.6425	37.8021	298.6704	744.3633	271
P. pipsitrellus	BAT 042.3	2	Summer	23	7	2017	0	1	5	Individual	Individual	0.7044	0.0449	0.0543	0.0433	0.2147	0.0113	0	0	0.143	8.3383	0.3337	885.0578	1245.3101	38.0789	140.787	740.7488	265
P. pipsitrellus	BAT 051.1	4	Summer	2	7	2017	1	1	5	Individual	Individual	0.6129	0.0164	0.1476	0.0253	0.2735	0.0104	0.0153	0	0.2903	8.5253	0.3028	1343.9247	1253.6351	0	34.1567	961.9832	283
P. pipsitrellus	BAT 057	6	Summer	20	7	2017	0	1	5	Individual	Individual	0.1232	0.0656	0.2921	0.0031	0.5122	0.0263	0.0034	0.0007	0.1662	14.1999	0.7945	1356.8069	1315.0005	34.4384	69.7209	946.0818	277
P. pipsitrellus	BAT 059	3	Summer	3	7	2017	0	1	5	Individual	Individual	0.2021	0.3953	0.1007	0.0247	0.3404	0.0914	0.0017	0.001	0.1128	8.7518	0.3355	1069.9436	1068.335	115.9741	65.7647	986.4809	223
P. pipsitrellus	BAT 064	4	Summer	7	7	2017	0	10	5	Cluster	Colony	0.3067	0.1297	0.0315	0.003	0.4962	0.012	0.001	0.0003	0.2355	7.3861	0.2234	1271.6514	1272.5517	83.0104	397.4846	1056.1576	133
P. pipsitrellus	BAT 064	4	Summer	7	7	2017	0	10	5	Cluster	Colony	0.3067	0.1297	0.0315	0.003	0.4962	0.012	0.001	0.0003	0.2355	7.3861	0.2234	1271.6514	1272.5517	83.0104	397.4846	1056.1576	133
P. pipsitrellus	BAT 064	4	Summer	7	7	2017	0	10	5	Cluster	Colony	0.3067	0.1297	0.0315	0.003	0.4962	0.012	0.001	0.0003	0.2355	7.3861	0.2234	1271.6514	1272.5517	83.0104	397.4846	1056.1576	133
P. pipsitrellus	BAT 064	4	Summer	7	7	2017	0	10	5	Cluster	Colony	0.3067	0.1297	0.0315	0.003	0.4962	0.012	0.001	0.0003	0.2355	7.3861	0.2234	1271.6514	1272.5517	83.0104	397.4846	1056.1576	133
P. pipsitrellus	BAT 064	4	Summer	7	7	2017	0	10	5	Cluster	Colony	0.3067	0.1297	0.0315	0.003	0.4962	0.012	0.001	0.0003	0.2355	7.3861	0.2234	1271.6514	1272.5517	83.0104	397.4846	1056.1576	133
P. pipsitrellus	BAT 064	4	Summer	7	7	2017	0	10	5	Cluster	Colony	0.3067	0.1297	0.0315	0.003	0.4962	0.012	0.001	0.0003	0.2355	7.3861	0.2234	1271.6514	1272.5517	83.0104	397.4846	1056.1576	133
P. pipsitrellus	BAT 064	4	Summer	7	7	2017	0	10	5	Cluster	Colony	0.3067	0.1297	0.0315	0.003	0.4962	0.012	0.001	0.0003	0.2355	7.3861	0.2234	1271.6514	1272.5517	83.0104	397.4846	1056.1576	133
P. pipsitrellus	BAT 064	4	Summer	7	7	2017	0	10	5	Cluster	Colony	0.3067	0.1297	0.0315	0.003	0.4962	0.012	0.001	0.0003	0.2355	7.3861	0.2234	1271.6514	1272.5517	83.0104	397.4846	1056.1576	133
P. pipsitrellus	BAT 064	4	Summer	7	7	2017	0	10	5	Cluster	Colony	0.3067	0.1297	0.0315	0.003	0.4962	0.012	0.001	0.0003	0.2355	7.3861	0.2234	1271.6514	1272.5517	83.0104	397.4846	1056.1576	133
P. pipsitrellus	BAT 064	4	Summer	7	7	2017	0	10	5	Cluster	Colony	0.3067	0.1297	0.0315	0.003	0.4962	0.012	0.001	0.0003	0.2355	7.3861	0.2234	1271.6514	1272.5517	83.0104	397.4846	1056.1576	133
P. pipsitrellus	BAT 068.1	10	Summer	22	7	2017	1	1	5	Cluster	Colony	0.1476	0.1069	0.3104	0.0236	0.3562	0.0312	0.0057	0.001	0.109	14.2545	0.7344	1259.8917	1278.5411	67.4166	255.8945	978.486	199
P. pipsitrellus	BAT 068.2	9	Summer	23	7	2017	1	1	5	Cluster	Colony	0.1476	0.1069	0.3104	0.0236	0.3562	0.0312	0.0057	0.001	0.109	14.2545	0.7344	1259.8917	1278.5411	67.4166	255.8945	978.486	199
P. pipsitrellus	BAT 068.3	8	Summer	24	7	2017	1	1	5	Cluster	Colony	0.1476	0.1069	0.3104	0.0236	0.3562	0.0312	0.0057	0.001	0.109	14.2545	0.7344	1259.8917	1278.5411	67.4166	255.8945	978.486	199
P. pipsitrellus	BAT 068.4	7	Summer	25	7	2017	1	1	5	Cluster	Colony	0.1476	0.1069	0.3104	0.0236	0.3562	0.0312	0.0057	0.001	0.109	14.2545	0.7344	1259.8917	1278.5411	67.4166	255.8945	978.486	199
P. pipsitrellus	BAT 068.5	6	Summer	26	7	2017	1	1	5	Cluster	Colony	0.1476	0.1069	0.3104	0.0236	0.3562	0.0312	0.0057	0.001	0.109	14.2545	0.7344	1259.8917	1278.5411	67.4166	255.8945	978.486	199
P. pipsitrellus	BAT 068.6	5	Summer	27	7	2017	1	1	5	Cluster	Colony	0.1476	0.1069	0.3104	0.0236	0.3562	0.0312	0.0057	0.001	0.109	14.2545	0.7344	1259.8917	1278.5411	67.4166	255.8945	978.486	199
P. pipsitrellus	BAT 068.7	4	Summer	28	7	2017	1	1	5	Cluster	Colony	0.1476	0.1069	0.3104	0.0236	0.3562	0.0312	0.0057	0.001	0.109	14.2545	0.7344	1259.8917	1278.5411	67.4166	255.8945	978.486	199
P. pipsitrellus	BAT 070.1-9	5	Summer	20	7	2017	1	7	5	Colony	Colony	0.0312	0.4577	0.0385	0.0458	0.3497	0.1056	0	0.0014	0.12	7.9543	0.2972	1359.7099	1246.6584	388.9087	279.5085	989.9418	82
P. pipsitrellus	BAT 070.1-9	5	Summer	20	7	2017	1	7	5	Colony	Colony	0.0312	0.4577	0.0385	0.0458	0.3497	0.1056	0	0.0014	0.12	7.9543	0.2972	1359.7099	1246.6584	388.9087	279.5085	989.9418	82
P. pipsitrellus	BAT 070.1-9	5	Summer	20	7	2017	1	7	5	Colony	Colony	0.0312	0.4577	0.0385	0.0458	0.3497	0.1056	0	0.0014	0.12	7.9543	0.2972	1359.7099	1246.6584	388.9087	279.5085	989.9418	82
P. pipsitrellus	BAT 070.1-9	5	Summer	20	7	2017	1	7	5	Colony	Colony	0.0312	0.4577	0.0385	0.0458	0.3497	0.1056	0	0.0014	0.12	7.9543	0.2972	1359.7099	1246.6584	388.9087	279.5085	989.9418	82
P. pipsitrellus	BAT 070.1-9	5	Summer	20	7	2017	1	7	5	Colony	Colony	0.0312	0.4577	0.0385	0.0458	0.3497	0.1056	0	0.0014	0.12	7.9543	0.2972	1359.7099	1246.6584	388.9087	279.5085	989.9418	82
P. pipsitrellus	BAT 070.1-9	5	Summer	20	7	2017	1	7	5	Colony	Colony	0.0312	0.4577	0.0385	0.0458	0.3497	0.1056	0	0.0014	0.12	7.9543	0.2972	1359.7099	1246.6584	388.9087	279.5085	989.9418	82
P. pipsitrellus	BAT 070.1-9	5	Summer	20	7	2017	0	7	5	Colony	Colony	0.0312	0.4577	0.0385	0.0458	0.3497	0.1056	0	0.0014	0.12	7.9543	0.2972	1359.7099	1246.6584	388.9087	279.5085	989.9418	82
P. pipsitrellus	BAT 071	6	Summer	27	7	2017	1	1	5	Individual	Individual	0.3566	0.2603	0.0168	0.02	0.4278	0.0974	0	0	0.2157	6.0641	0.1431	1254.7251	1136.6452	476.9444	34.6554	1069.7638	2
P. pipsitrellus	BAT 072	1	Autumn	1	8	2017	1	5	5	Colony	Colony	0.2387	0.0318	0.1472	0.0081	0.5148	0.0031	0.0043	0	0.0672	11.6786	0.7077	1173.0834	1130.9314	65.2534	175.237	818.2432	249
P. pipsitrellus	BAT 072	1	Autumn	1	8	2017	1	5	5	Colony	Colony	0.2387	0.0318	0.1472	0.0081	0.5148	0.0031	0.0043	0	0.0672	11.6786	0.7077	1173.0834	1130.9314	65.2534	175.237	818.2432	249
P. pipsitrellus	BAT 072	1	Autumn	1	8	2017	1	5	5	Colony	Colony	0.2387	0.0318	0.1472	0.0081	0.5148	0.0031	0.0043	0	0.0672	11.6786	0.7077	1173.0834	1130.9314	65.2534	175.237	818.2432	249
P. pipsitrellus	BAT 072	1	Autumn	1	8	2017	1	5	5	Colony	Colony	0.2387	0.0318	0.1472	0.0081	0.5148	0.0031	0.0043	0	0.0672	11.6786	0.7077	1173.0834	1130.9314	65.2534	175.237	818.2432	249
P. pipsitrellus	BAT 072	1	Autumn	1	8	2017	0	5	5	Colony	Colony	0.2387	0.0318	0.1472	0.0081	0.5148	0.0031	0.0043	0	0.0672	11.6786	0.7077	1173.0834	1130.9314	65.2534	175.237	818.2432	249
P. pipsitrellus	BAT 073.1	1	Summer	19	7	2017	0	1	1	Cluster	Colony	0.3671	0.2449	0.1077	0.0166	0.3614	0.0613	0	0.0003	0.1339	7.9726	0.3395	1279.4359	1513.4096	19.3481	826.0781	1002.1472	202
P. pipsitrellus	BAT 080.1	2	Autumn	1	8	2017	1	2	1	Cluster	Colony	0.1485	0.0332	0.3113	0.0292	0.4698	0.0114	0.0227	0	0.3139	13.8509	0.8333	1255.0156	998.7406	38.0526	52	963.0914	227
P. pipsitrellus	BAT 080.10	2	Autumn	1	8	2017	1	2	5	Cluster	Colony	0.1485	0.0332	0.3113	0.0292	0.4698	0.0114	0.0227	0	0.3139	13.8509	0.8333	1255.0156	998.7406	38.0526	52	963.0914	227
P. pipsitrellus	BAT 080.2	2	Autumn	1	8	2017	1	1	5	Individual	Individual	0.237	0.0416	0.1166	0.003	0.552	0.012	0	0	0.1369	12.1311	0.6071	1375.6436	1355.5297	225.5039	417.465	1095.6573	226
P. pipsitrellus	BAT 085	4	Summer	22	7	2017	1	4	5	Colony	Colony	0.1066	0.2665	0.058	0.0204	0.4635	0.029	0	0.0042	0.1001	7.277	0.226	1180.5467	1236.8735	34	34.2345	929.2548	16
P. pipsitrellus	BAT 085	4	Summer	22	7	2017	1	4	5	Colony	Colony	0.1066	0.2665	0.058	0.0204	0.4635	0.029	0	0.0042	0.1001	7.277	0.226	1180.5467	1236.8735	34	34.2345	929.2548	16
P. pipsitrellus	BAT 085	4	Summer	22	7	2017	1	4	5	Colony	Colony	0.1066	0.2665	0.058	0.0204	0.4635	0.029	0	0.0042	0.1001	7.277	0.226	1180.5467	1236.8735	34	34.2345	929.2548	16
P. pipsitrellus	BAT 085	4	Summer	22	7	2017	1	4	5	Colony	Colony	0.1066	0.2665	0.058	0.0204	0.4635	0.029	0	0.0042	0.1001	7.277	0.226	1180.5467	1236.8735	34	34.2345	929.2548	16
P. pipsitrellus	BAT 086.8	4	Summer	22	7	2017	0	1	5	Cluster	Colony	0.5206	0.0849	0.0248	0.0001	0.2692	0.029	0	0.0001	0.0777	7.3247	0.1828	1376.4301	882.3973	132.5794	882.3973	1011.6632	212
P. pipsitrellus	BAT 086.9	4	Summer	22	7	2017	0	1	5	Cluster	Colony	0.4285	0.0482	0.1568	0.0097	0.2912	0.0128	0.0014	0	0.1658	10.3502	0.535	1281.1043	1411.0825	20.8087	68.5561	1057.0058	194
P. pipsitrellus	BAT 088	1	Autumn	1	8	2017	0	1	4	Individual	Individual	0.0285	0.2149	0.1523	0.3043	0.265	0.0598	0.0019	0.0018	0.0577	10.1599	0.4629	1185.3467	1136.8378	21	141.7818	1012.1942	90
P. pipsitrellus	BAT 090.7	2	Autumn	13	11	2017	0	1	5	Individual	Individual	0.2254	0.2572	0.0817	0.0194	0.3822	0.0599	0.0009	0.0017	0.0369	7.8469	0.3429	867.8047	754.9464	11.3879	117.8855	739.9669	114
P. pipsitrellus	BAT 096.1&2	2	Autumn	6	8	2017	0	1	5	Individual	Individual	0.4545	0.0084	0.02	0.2583	0.2156	0	0.0322	0	0.1333	5.6216	0.0433	1366.3062	1094.378	203.7103	20	1060.607	7
P. pipsitrellus	BAT 096.7	7	Autumn	1	8	2017	0	1	5	Individual	Individual	0.4545	0.0084	0.02	0.2583	0.2156	0	0.0322	0	0.1333	5.6216	0.0433	1366.3062	1094.378	203.7103	20	1060.607	7
P. pipsitrellus	BAT 099.3	4	Autumn	4	8	2017	1	1	5	Individual	Individual	0.3694	0.1229	0.1416	0.011	0.3142	0.0261	0.0065	0.0007	0.1343	9.3024	0.3849	1206.7692	1391.7198	0	290.7387	954.9967	247
P. pipsitrellus	BAT 103	3	Autumn	2	9	2017	0	1	5	Individual	Individual	0.0732	0.3067	0.1701	0.0417	0.3696	0.0535	0.0011	0.0444	0.0956	9.3646	0.4483	1173.11	1147.6651	146.4923	151.608	882.5337	92
P. pipsitrellus	BAT 107.5	18	Autumn	11	8	2017	0	1	3	Individual	Individual	0.4138	0.0669	0.2173	0.0189	0.3508	0.0261	0.008	0.0002	0.1045	9.7598	0.5066	1152.7721	1097.2886	0	347.76	924.8824	149
P. pipsitrellus	BAT 108	5	Autumn	11	8	2017	1	4	5	Unknown	Unknown	0.1825	0.0466	0.0867	0.0015	0.6321	0.0185	0.0486	0.0001	0.1368	8.9497	0.399	1354.768	1315.6614	28.8826	182.011	1056.5735	230
P. pipsitrellus	BAT 108	5	Autumn	11	8	2017	1	4	5	Unknown	Unknown	0.1825	0.0466	0.0867	0.0015	0.6321	0.0185	0.0486	0.0001	0.1368	8.9497	0.399	1354.768	1315.6614	28.8826	182.011	1056.5735	230
P. pipsitrellus	BAT 108	5	Autumn	11	8	2017	1	4	5	Unknown	Unknown	0.1825	0.0466	0.0867	0.0015	0.6321	0.0185	0.0486	0.0001	0.1368	8.9497	0.399	1354.768	1315.6614	28.8826	182.011	1056.5735	230
P. pipsitrellus	BAT 108	5	Autumn	11	8	2017	0	4	5	Unknown	Unknown	0.1825	0.0466	0.0867	0.0015	0.6321	0.0185	0.0486	0.0001	0.1368	8.9497	0.399	1354.768	1315.6614	28.8826	182.011	1056.5735	230
P. pipsitrellus	BAT 110.4	5	Autumn	10	8	2017	1	1	5	Individual	Individual	0.0519	0.198	0.0153	0.0979	0.5666	0.0683	0.0051	0.0001	0.1751	6.3939	0.1232	1347.2326	1304.8607	295.6772	195.0641	887.3692	22
P. pipsitrellus	BAT 123.1	4	Autumn	25	8	2017	0	1	5	Cluster	Colony	0.0318	0.0006	0.7916	0	0.0034	0	0.1511	0.0533	0.2	14.0519	0.8646	1284.9598	1226.3493	0	256.5828	799.1953	144
P. pipsitrellus	BAT 123.2	4	Autumn	25	8	2017	0	1	5	Cluster	Colony	0.0299	0.0034	0.7592	0	0.013	0.0002	0.2124	0.0117	0.0938	13.7502	0.8759	1266.7036	1803.393	0	1803.3774	763.1445	147
P. pipsitrellus	BAT 123.3	4	Autumn	25	8	2017	0	1	5	Cluster	Colony	0.0298	0.0047	0.7635	0	0.0167	0.0002	0.2071	0.0078	0.0877	14.0896	0.8838	1320.2494	1803.3774	0	1803.3774	802.2112	146
P. pipsitrellus	BAT 125	1	Autumn	23	8	2017	1	1	5	Colony	Colony	0.0947	0.0348	0.0267	0.0879	0.6539	0.0138	0.0929	0	0.1867	6.4949	0.1452	1399.9007	1476.8953	78.0064	178	906.8414	166
P. pipsitrellus	BAT 127	5	Autumn	24	8	2017	1	1	3	Colony	Colony	0.0835	0.0287	0.1658	0.0809	0.576	0.0016	0.0023	0.0003	0.1544	11.0308	0.698	1386.8393	1365.4019	11.4507	229.8043	665.6017	113
P. pipsitrellus	BAT 129	6	Autumn	24	8	2017	1	1	5	Unknown	Unknown	0.2068	0.0429	0.1442	0.0127	0.5407	0.0085	0.005	0	0.1386	10.3856	0.6188	1278.2398	1223.6915	24	169.8382	900.2239	233
P. pipsitrellus	BAT 135.1	3	Autumn	28	8	2017	1	1	5	Individual	Individual	0.2266	0.2044	0.0352	0.0123	0.5366	0.0471	0.0001	0.0001	0.1989	7.694	0.254	1246.179	1078.4635	75.7197	95.4411	858.9017	238
P. pipsitrellus	BAT 135.2 & .4	1	Autumn	30	8	2017	0	1	5	Individual	Individual	0.2002	0.2084	0.0387	0.0224	0.5047	0.0282	0.0004	0.0008	0.0356	7.5577	0.2281	1107.9519	986.2912	130.1784	95.5249	867.2173	222
P. pipsitrellus	BAT 148.7	4	Autumn	8	9	2017	1	1	5	Colony	Colony	0.3651	0.1656	0.1245	0.012	0.2906	0.0167	0.0018	0.01	0.1829	9.053	0.4208	1308.3719	1630.5168	150	320.1562	1031.6692	184
P. pipsitrellus	BAT 150.10	5	Autumn	7	9	2017	0	1	2	Cluster	Colony	0.5185	0.0033	0.088	0.0009	0.1336	0.0003	0.0021	0	0	7.0228	0.2471	1255.4586	1881.9162	0	1179.8474	443.3211	5
P. pipsitrellus	BAT 150.11	5	Autumn	7	9	2017	0	1	1	Cluster	Colony	0.5185	0.0033	0.088	0.0009	0.1336	0.0003	0.0021	0	0	7.0228	0.2471	1255.4586	1881.9162	0	1179.8474	443.3211	5
P. pipsitrellus	BAT 150.4	5	Autumn	7	9	2017	0	1	2	Cluster	Colony	0.2419	0.0334	0.1107	0.0028	0.1266	0.0182	0.0739	0.0283	0.2137	5.437	0.036	1322.338	853.1411	0	158.0127	837.7546	4
P. pipsitrellus	BAT 150.5	5	Autumn	7	9	2017	0	1	2	Cluster	Colony	0.2419	0.0334	0.1107	0.0028	0.1266	0.0182	0.0739	0.0283	0.2137	5.437	0.036	1322.338	853.1411	0	158.0127	837.7546	4
P. pipsitrellus	BAT 150.6	5	Autumn	7	9	2017	0	1	3	Cluster	Colony	0.2419	0.0334	0.1107	0.0028	0.1266	0.0182	0.0739	0.0283	0.2137	5.437	0.036	1322.338	853.1411	0	158.0127	837.7546	4
P. pipsitrellus	BAT 150.7	5	Autumn	7	9	2017	0	1	3	Cluster	Colony	0.5185	0.0033	0.088	0.0009	0.1336	0.0003	0.0021	0	0	7.0228	0.2471	1255.4586	1881.9162	0	1179.8474	443.3211	5
P. pipsitrellus	BAT 150.8	5	Autumn	7	9	2017	1	1	4	Cluster	Colony	0.5185	0.0033	0.088	0.0009	0.1336	0.0003	0.0021	0	0	7.0228	0.2471	1255.4586	1881.9162	0	1179.8474	443.3211	5
P. pipsitrellus	BAT 150.9	5	Autumn	7	9	2017	0	1	5	Cluster	Colony	0.5185	0.0033	0.088	0.0009	0.1336	0.0003	0.0021	0	0	7.0228	0.2471	1255.4586	1881.9162	0	1179.8474	443.3211	5
P. pipsitrellus	BAT 153	1	Autumn	9	10	2017	0	2	5	Colony	Colony	0.0352	0.4528	0.1144	0.0188	0.2898	0.1221	0.0014	0.0008	0.1487	10.3094	0.4419	1370.7396	1335.611	305.1639	55.9017	1042.3202	195
P. pipsitrellus	BAT 153	1	Autumn	9	10	2017	0	2	5	Colony	Colony	0.0352	0.4528	0.1144	0.0188	0.2898	0.1221	0.0014	0.0008	0.1487	10.3094	0.4419	1370.7396	1335.611	305.1639	55.9017	1042.3202	195
P. pipsitrellus	BAT 154.1	7	Autumn	29	9	2017	0	1	5	Colony	Colony	0.1925	0.4172	0.0402	0.0687	0.2894	0.1311	0	0	0.0416	8.0141	0.3125	1086.4898	946.3015	0	69.029	821.0323	132
P. pipsitrellus	BAT 154.4	3	Autumn	3	10	2017	0	1	5	Colony	Colony	0.3261	0.4501	0.0794	0.0081	0.3242	0.0582	0	0.0002	0.1174	8.1338	0.3451	1278.1991	839.1607	0	234.6167	799.6574	187
P. pipsitrellus	BAT 154.5	3	Autumn	3	10	2017	0	1	6	Colony	Colony	0.3248	0.4532	0.0788	0.0085	0.3264	0.0589	0	0.0002	0.1175	8.0986	0.3486	1267.0724	872.3587	0	234.6167	794.1001	186
P. pipsitrellus	BAT 154.6	2	Autumn	4	10	2017	0	1	5	Colony	Colony	0.3265	0.449	0.0795	0.0084	0.3288	0.0566	0	0.0002	0.1187	8.1135	0.3525	1147.7693	804.132	0	234.6167	774.98	188
P. pipsitrellus	BAT 154.7	2	Autumn	4	10	2017	0	1	6	Colony	Colony	0.3239	0.4554	0.0783	0.0087	0.327	0.0597	0	0.0002	0.1189	8.071	0.351	1249.6709	904.718	0	234.6167	793.8905	185
P. pipsitrellus	BAT 154.8	2	Autumn	4	10	2017	0	1	6	Colony	Colony	0.3292	0.4422	0.0808	0.0081	0.3267	0.0556	0	0.0002	0.1187	8.1625	0.3451	1167.5458	807.3664	0	234.6167	771.1777	189
P. pipsitrellus	BAT 154.9	2	Autumn	4	10	2017	1	1	5	Colony	Colony	0.3293	0.4419	0.0808	0.0081	0.3266	0.0555	0	0.0002	0.1189	8.1868	0.3441	1159.6525	811.4981	0	234.6167	767.1008	191
P. pipsitrellus	BAT 154.10	2	Autumn	4	10	2017	0	1	3	Colony	Colony	0.3295	0.4415	0.0809	0.0081	0.3261	0.0555	0	0.0002	0.1193	8.1931	0.3428	1183.3976	776.5333	0	234.6167	772.2654	190
P. pipsitrellus	BAT 156.6	7	Autumn	28	9	2017	0	1	5	Colony	Colony	0.3321	0.1673	0.0349	0.0212	0.4057	0.0544	0.002	0	0.2147	7.0122	0.2518	744.0228	900.1066	0	151	415.2794	137
P. pipsitrellus	BAT 156.9	7	Autumn	28	9	2017	0	1	5	Colony	Colony	0.3374	0.1965	0.0293	0.0288	0.4195	0.0528	0	0	0.1019	7.2353	0.2795	629.5507	667.399	0	151	458.2363	134
P. pipsitrellus	BAT 159.1	14	Autumn	21	9	2017	0	1	5	Cluster	Colony	0.0139	0.0032	0.8102	0.0002	0.0857	0.0151	0.0821	0.0012	0.0667	12.9341	0.8216	1396.3792	1759.0129	7.8883	1605.9869	961.6973	196
P. pipsitrellus	BAT 159.2	9	Autumn	26	9	2017	0	1	1	Cluster	Colony	0.4062	0.0139	0.1965	0.075	0.1604	0	0.2828	0	0.2143	10.0688	0.4428	1284.2493	1361.4456	0	341.5282	893.4635	231
P. pipsitrellus	BAT 159.3	3	Autumn	2	10	2017	0	1	5	Cluster	Colony	0.004	0.0093	0.5828	0.0005	0.025	0.0126	0.3694	0.0004	0.1111	10.8466	0.5326	1079.6694	1372.6929	0	411.2907	873.944	182
P. pipsitrellus	BAT 159.4	3	Autumn	2	10	2017	0	1	5	Cluster	Colony	0.0032	0.0085	0.5834	0.0005	0.0216	0.0117	0.374	0.0004	0.1688	11.2657	0.5399	890.7048	1159.6957	0	411.2907	788.8828	181
P. pipsitrellus	BAT 159.5	3	Autumn	2	10	2017	0	1	5	Cluster	Colony	0.0028	0.0078	0.5872	0.0005	0.0307	0.0099	0.3635	0.0004	0.131	11.7482	0.5617	805.458	1070.5409	0	411.2907	761.195	179
P. pipsitrellus	BAT 159.6	3	Autumn	2	10	2017	1	1	5	Cluster	Colony	0.0031	0.0053	0.6656	0.0002	0.0292	0.0114	0.2881	0.0003	0.2	12.9227	0.6146	655.1115	699.6862	0	411.2907	889.528	178
P. pipsitrellus	BAT 160.1-3	1	Autumn	20	9	2017	1	3	5	Cluster	Colony	0.0114	0.0003	0.6628	0.0004	0.0182	0.0119	0.3059	0.0005	1	12.7785	0.6952	827.2792	1051.3561	0	536.9342	946.3828	158
P. pipsitrellus	BAT 160.1-3	1	Autumn	20	9	2017	0	3	5	Cluster	Colony	0.0114	0.0003	0.6628	0.0004	0.0182	0.0119	0.3059	0.0005	1	12.7785	0.6952	827.2792	1051.3561	0	536.9342	946.3828	158
P. pipsitrellus	BAT 160.1-3	1	Autumn	20	9	2017	0	3	5	Cluster	Colony	0.0114	0.0003	0.6628	0.0004	0.0182	0.0119	0.3059	0.0005	1	12.7785	0.6952	827.2792	1051.3561	0	536.9342	946.3828	158
P. pipsitrellus	BAT 165	4	Autumn	9	11	2017	1	5	5	Colony	Colony	0.5239	0.0808	0.0685	0.01	0.2215	0.0003	0.0029	0	0.1434	9.3512	0.4112	1212.1429	1240.4317	75	150	927.6373	6
P. pipsitrellus	BAT 165	4	Autumn	9	11	2017	1	5	5	Colony	Colony	0.5239	0.0808	0.0685	0.01	0.2215	0.0003	0.0029	0	0.1434	9.3512	0.4112	1212.1429	1240.4317	75	150	927.6373	6
P. pipsitrellus	BAT 165	4	Autumn	9	11	2017	0	5	5	Colony	Colony	0.5239	0.0808	0.0685	0.01	0.2215	0.0003	0.0029	0	0.1434	9.3512	0.4112	1212.1429	1240.4317	75	150	927.6373	6
P. pipsitrellus	BAT 165	4	Autumn	9	11	2017	0	5	5	Colony	Colony	0.5239	0.0808	0.0685	0.01	0.2215	0.0003	0.0029	0	0.1434	9.3512	0.4112	1212.1429	1240.4317	75	150	927.6373	6
P. pipsitrellus	BAT 165	4	Autumn	9	11	2017	0	5	5	Colony	Colony	0.5239	0.0808	0.0685	0.01	0.2215	0.0003	0.0029	0	0.1434	9.3512	0.4112	1212.1429	1240.4317	75	150	927.6373	6
P. pipsitrellus	BAT 176.2	6	Autumn	20	9	2017	0	1	5	Individual	Individual	0.0017	0.4534	0.0378	0.1506	0.2399	0.1171	0.0005	0.0007	0.0829	8.2885	0.3121	1289.1138	1367.7048	127.0157	60.4643	1052.7677	57
P. pipsitrellus	BAT 183.3	2	Autumn	8	10	2017	0	1	5	Individual	Individual	0.4991	0.0457	0.0677	0.0112	0.2914	0.0193	0.0627	0	0.1328	7.406	0.2582	1297.616	1556.2225	112	774.9185	1052.7848	275
P. pipsitrellus	BAT 187	2	Autumn	18	10	2017	0	1	5	Unknown	Unknown	0.0947	0.0348	0.0268	0.0883	0.6533	0.0138	0.0934	0	0.1828	6.4759	0.1429	1426.2371	1508.8711	78.0064	178	903.6002	167
P. pipsitrellus	BAT 191	1	Summer	9	4	2018	0	2	5	Colony	Colony	0.1318	0.3068	0.033	0.0274	0.4788	0.0533	0.005	0.0016	0.1948	8.2436	0.2989	989.2215	879.414	36	13.0384	748.5109	127
P. pipsitrellus	BAT 191	1	Summer	9	4	2018	0	2	5	Colony	Colony	0.1318	0.3068	0.033	0.0274	0.4788	0.0533	0.005	0.0016	0.1948	8.2436	0.2989	989.2215	879.414	36	13.0384	748.5109	127
P. pipsitrellus	BAT 192	2	Autumn	14	11	2017	0	1	5	Unknown	Unknown	0.1729	0.3149	0.1292	0.0144	0.4105	0.0516	0.0002	0.0001	0.1291	10.5092	0.5128	1388.4603	1415.8002	250	375.8324	1159.0739	245
P. pipsitrellus	BAT 195	6	Autumn	27	10	2017	0	1	5	Individual	Individual	0.0688	0.0802	0.0435	0.1046	0.409	0.0516	0.0015	0	0.2831	8.0854	0.2437	1482.4046	1495.5425	212.132	247.4874	1007.9698	17
P. pipsitrellus	BAT 212	4	Summer	11	5	2018	1	1	5	Individual	Individual	0.1607	0.3264	0.1347	0.0532	0.3499	0.0669	0.0011	0.0008	0.3573	8.78	0.411	1134.8178	1091.6231	97.0824	141.1559	983.9164	93
P. pipsitrellus	BAT 217.1	2	Summer	11	4	2018	0	1	5	Individual	Individual	0.0957	0.2905	0.0776	0.1158	0.3832	0.1095	0.0029	0.0015	0.1235	7.5018	0.2492	1284.0919	1163.6211	113.1502	95.1483	1013.7455	91
P. pipsitrellus	BAT 217.4	2	Summer	11	4	2018	0	1	5	Individual	Individual	0.1367	0.2826	0.1042	0.0085	0.4237	0.048	0	0.0026	0.1097	9.311	0.4228	1266.7762	1432.6174	204.4529	537.4021	1009.8944	120
P. pipsitrellus	BAT 227	7	Summer	10	4	2018	0	5	5	Cluster	Colony	0.0818	0.3095	0.1874	0.0259	0.3249	0.0899	0.0001	0	0.0524	9.7634	0.5244	1321.5281	1142.497	0	21.8889	1050.4292	214
P. pipsitrellus	BAT 227	7	Summer	10	4	2018	0	5	5	Cluster	Colony	0.0818	0.3095	0.1874	0.0259	0.3249	0.0899	0.0001	0	0.0524	9.7634	0.5244	1321.5281	1142.497	0	21.8889	1050.4292	214
P. pipsitrellus	BAT 227	7	Summer	10	4	2018	0	5	5	Cluster	Colony	0.0818	0.3095	0.1874	0.0259	0.3249	0.0899	0.0001	0	0.0524	9.7634	0.5244	1321.5281	1142.497	0	21.8889	1050.4292	214
P. pipsitrellus	BAT 227	7	Summer	10	4	2018	0	5	5	Cluster	Colony	0.0818	0.3095	0.1874	0.0259	0.3249	0.0899	0.0001	0	0.0524	9.7634	0.5244	1321.5281	1142.497	0	21.8889	1050.4292	214
P. pipsitrellus	BAT 227	7	Summer	10	4	2018	0	5	5	Cluster	Colony	0.0818	0.3095	0.1874	0.0259	0.3249	0.0899	0.0001	0	0.0524	9.7634	0.5244	1321.5281	1142.497	0	21.8889	1050.4292	214
P. pipsitrellus	BAT 229	2	Summer	15	5	2018	1	5	5	Unknown	Unknown	0.0457	0.4262	0.2642	0.0012	0.2165	0.0883	0.0021	0.0015	0.0424	10.2668	0.5066	1264.6458	1176.3942	69.3598	323.6693	1052.6487	172
P. pipsitrellus	BAT 229	2	Summer	15	5	2018	0	5	5	Unknown	Unknown	0.0457	0.4262	0.2642	0.0012	0.2165	0.0883	0.0021	0.0015	0.0424	10.2668	0.5066	1264.6458	1176.3942	69.3598	323.6693	1052.6487	172
P. pipsitrellus	BAT 229	2	Summer	15	5	2018	0	5	5	Unknown	Unknown	0.0457	0.4262	0.2642	0.0012	0.2165	0.0883	0.0021	0.0015	0.0424	10.2668	0.5066	1264.6458	1176.3942	69.3598	323.6693	1052.6487	172
P. pipsitrellus	BAT 229	2	Summer	15	5	2018	0	5	5	Unknown	Unknown	0.0457	0.4262	0.2642	0.0012	0.2165	0.0883	0.0021	0.0015	0.0424	10.2668	0.5066	1264.6458	1176.3942	69.3598	323.6693	1052.6487	172
P. pipsitrellus	BAT 229	2	Summer	15	5	2018	0	5	5	Unknown	Unknown	0.0457	0.4262	0.2642	0.0012	0.2165	0.0883	0.0021	0.0015	0.0424	10.2668	0.5066	1264.6458	1176.3942	69.3598	323.6693	1052.6487	172
P. pipsitrellus	BAT 230.4	2	Summer	15	4	2018	0	1	5	Individual	Individual	0.3561	0.0545	0.0936	0.0057	0.4282	0.0008	0.0328	0	0.09	10.0969	0.4799	1277.0427	1629.1227	46.6154	18.783	764.1943	244
P. pipsitrellus	BAT 231	2	Summer	30	4	2018	0	1	5	Cluster	Colony	0.0818	0.3095	0.1874	0.0259	0.3249	0.0899	0.0001	0	0.0524	9.7634	0.5244	1321.5281	1142.497	0	21.8889	1050.4292	214
P. pipsitrellus	BAT 232.1	4	Summer	16	4	2018	0	1	5	Unknown	Unknown	0.2664	0.158	0.0164	0.0317	0.6525	0.0257	0.0006	0	0.2069	7.0228	0.2188	1304.2	1039.0438	35.5106	28.7945	758.0516	256
P. pipsitrellus	BAT 232.2	4	Summer	16	4	2018	1	1	5	Unknown	Unknown	0.7622	0.023	0.0037	0.0074	0.1375	0.0157	0	0	0.2382	7.9958	0.3183	1025.0902	1493.1674	66.6108	55.7853	828.9969	246
P. pipsitrellus	BAT 232.3	4	Summer	16	4	2018	0	1	5	Unknown	Unknown	0.6364	0.0426	0.0085	0.0049	0.1212	0.0198	0	0	0.2082	7.1542	0.2372	1347.3356	1435.8636	119.2057	147.7801	980.2438	251
P. pipsitrellus	BAT 232.4	4	Summer	16	4	2018	1	1	5	Unknown	Unknown	0.2729	0.1197	0.0189	0.033	0.6821	0.021	0.0005	0	0.2153	7.3938	0.2332	1417.0335	1086.5981	35.5106	28.7945	668.7611	252
P. pipsitrellus	BAT 237	3	Summer	11	6	2018	1	1	5	Unknown	Unknown	0.3087	0.0694	0.0259	0.0151	0.7262	0.0117	0.0002	0.0002	0.2079	7.4555	0.2535	929.9736	1045.9533	89.167	131.262	860.0626	236
P. pipsitrellus	BAT 240.4	4	Summer	20	4	2018	0	1	5	Unknown	Unknown	0.3226	0.1774	0.0347	0.026	0.4268	0.0575	0.002	0	0.2192	7.0279	0.2395	787.3418	1043.062	0	151	393.9916	136
P. pipsitrellus	BAT 240.5	4	Summer	20	4	2018	0	1	5	Unknown	Unknown	0.3455	0.1591	0.0362	0.0139	0.4235	0.0533	0.0009	0	0.2151	7.1917	0.227	886.6096	811.5671	0	151	474.6648	140
P. pipsitrellus	BAT 242	2	Summer	12	6	2018	0	1	5	Unknown	Unknown	0.5065	0.0288	0.0215	0.0051	0.4278	0.0249	0.0002	0.0002	0.2053	7.9203	0.2736	785.1542	1062.9949	89	135.724	752.1279	241
P. pipsitrellus	BAT 246	4	Summer	1	7	2018	1	5	5	Colony	Colony	0.0285	0.2385	0.0592	0.0412	0.5558	0.068	0.0001	0.0003	0.0363	8.0773	0.3173	1110.9489	1129.2431	53	106.738	973.9704	9
P. pipsitrellus	BAT 246	4	Summer	1	7	2018	1	5	5	Colony	Colony	0.0285	0.2385	0.0592	0.0412	0.5558	0.068	0.0001	0.0003	0.0363	8.0773	0.3173	1110.9489	1129.2431	53	106.738	973.9704	9
P. pipsitrellus	BAT 246	4	Summer	1	7	2018	1	5	5	Colony	Colony	0.0285	0.2385	0.0592	0.0412	0.5558	0.068	0.0001	0.0003	0.0363	8.0773	0.3173	1110.9489	1129.2431	53	106.738	973.9704	9
P. pipsitrellus	BAT 246	4	Summer	1	7	2018	1	5	5	Colony	Colony	0.0285	0.2385	0.0592	0.0412	0.5558	0.068	0.0001	0.0003	0.0363	8.0773	0.3173	1110.9489	1129.2431	53	106.738	973.9704	9
P. pipsitrellus	BAT 246	4	Summer	1	7	2018	1	5	5	Colony	Colony	0.0285	0.2385	0.0592	0.0412	0.5558	0.068	0.0001	0.0003	0.0363	8.0773	0.3173	1110.9489	1129.2431	53	106.738	973.9704	9
P. pipsitrellus	BAT 248.3	2	Summer	10	6	2018	0	1	5	Individual	Individual	0.4184	0.2016	0.0422	0.0037	0.3413	0.0028	0	0.014	0.2699	7.6527	0.2772	1219.445	1117.5512	223.5733	583.618	946.6476	131
P. pipsitrellus	BAT 248.4	2	Summer	10	6	2018	0	1	5	Individual	Individual	0.0924	0.3583	0.0255	0.108	0.3712	0.1271	0.0041	0.0011	0.1227	8.2304	0.3454	1318.7719	1147.448	395.2847	206.4632	908.3691	95
P. pipsitrellus	BAT 248.5	2	Summer	10	6	2018	0	1	5	Individual	Individual	0.2126	0.2793	0.0406	0.008	0.3879	0.0662	0.0002	0.0368	0.1573	6.938	0.2322	1214.9811	1389.9617	94.677	201.5564	1010.0317	88
P. pipsitrellus	BAT 249.1	1	Summer	3	7	2018	0	2	1	Unknown	Unknown	0.081	0.2308	0.0739	0.1338	0.4242	0.0794	0.0015	0.0014	0.0821	8.2366	0.3207	1384.5941	1331.4595	80.9427	104.561	1019.1075	78
P. pipsitrellus	BAT 249.2	1	Summer	3	7	2018	0	2	1	Unknown	Unknown	0.081	0.2308	0.0739	0.1338	0.4242	0.0794	0.0015	0.0014	0.0821	8.2366	0.3207	1384.5941	1331.4595	80.9427	104.561	1019.1075	78
P. pipsitrellus	BAT 249.3	1	Summer	3	7	2018	0	1	2	Unknown	Unknown	0.0452	0.4357	0.2489	0.0011	0.2219	0.0891	0.0019	0.0014	0.0399	10.0689	0.4716	1232.5615	1048.1647	69.3598	323.6693	1012.8292	171
P. pipsitrellus	BAT 249.4	2	Summer	2	7	2018	0	1	4	Unknown	Unknown	0.0452	0.4357	0.2489	0.0011	0.2219	0.0891	0.0019	0.0014	0.0399	10.0689	0.4716	1232.5615	1048.1647	69.3598	323.6693	1012.8292	171
P. pipsitrellus	BAT 250	2	Summer	22	5	2018	1	5	5	Colony	Colony	0.4198	0.0771	0.1486	0.0007	0.3578	0.0127	0	0	0.0798	10.4034	0.5113	984.4726	1250.506	180.2776	555.0901	875.5496	150
P. pipsitrellus	BAT 250	2	Summer	22	5	2018	1	5	5	Colony	Colony	0.4198	0.0771	0.1486	0.0007	0.3578	0.0127	0	0	0.0798	10.4034	0.5113	984.4726	1250.506	180.2776	555.0901	875.5496	150
P. pipsitrellus	BAT 250	2	Summer	22	5	2018	1	5	5	Colony	Colony	0.4198	0.0771	0.1486	0.0007	0.3578	0.0127	0	0	0.0798	10.4034	0.5113	984.4726	1250.506	180.2776	555.0901	875.5496	150
P. pipsitrellus	BAT 250	2	Summer	22	5	2018	0	5	5	Colony	Colony	0.4198	0.0771	0.1486	0.0007	0.3578	0.0127	0	0	0.0798	10.4034	0.5113	984.4726	1250.506	180.2776	555.0901	875.5496	150
P. pipsitrellus	BAT 250	2	Summer	22	5	2018	0	5	5	Colony	Colony	0.4198	0.0771	0.1486	0.0007	0.3578	0.0127	0	0	0.0798	10.4034	0.5113	984.4726	1250.506	180.2776	555.0901	875.5496	150
P. pipsitrellus	BAT 251	1	Summer	20	5	2018	1	5	5	Colony	Colony	0.0948	0.0349	0.0269	0.0892	0.6521	0.0139	0.0937	0	0.1859	6.4702	0.1402	1408.7841	1532.8583	78.0064	178	895.468	168
P. pipsitrellus	BAT 251	1	Summer	20	5	2018	1	5	5	Colony	Colony	0.0948	0.0349	0.0269	0.0892	0.6521	0.0139	0.0937	0	0.1859	6.4702	0.1402	1408.7841	1532.8583	78.0064	178	895.468	168
P. pipsitrellus	BAT 251	1	Summer	20	5	2018	1	5	5	Colony	Colony	0.0948	0.0349	0.0269	0.0892	0.6521	0.0139	0.0937	0	0.1859	6.4702	0.1402	1408.7841	1532.8583	78.0064	178	895.468	168
P. pipsitrellus	BAT 251	1	Summer	20	5	2018	1	5	5	Colony	Colony	0.0948	0.0349	0.0269	0.0892	0.6521	0.0139	0.0937	0	0.1859	6.4702	0.1402	1408.7841	1532.8583	78.0064	178	895.468	168
P. pipsitrellus	BAT 251	1	Summer	20	5	2018	0	5	5	Colony	Colony	0.0948	0.0349	0.0269	0.0892	0.6521	0.0139	0.0937	0	0.1859	6.4702	0.1402	1408.7841	1532.8583	78.0064	178	895.468	168
P. pipsitrellus	BAT 253.3	4	Summer	15	6	2018	0	1	5	Individual	Individual	0.3436	0.2527	0.0566	0.1007	0.3475	0.0767	0.0002	0.0011	0.0684	7.3528	0.2707	1288.5364	1402.7603	72.9452	94.8472	845.2088	268
P. pipsitrellus	BAT 260	1	Summer	18	6	2018	1	5	5	Unknown	Unknown	0.1732	0.2335	0.0187	0.0878	0.5362	0.034	0.0047	0.002	0.2752	8.2863	0.3018	749.2086	798.9533	36	13.0384	637.1242	126
P. pipsitrellus	BAT 260	1	Summer	18	6	2018	1	5	5	Unknown	Unknown	0.1732	0.2335	0.0187	0.0878	0.5362	0.034	0.0047	0.002	0.2752	8.2863	0.3018	749.2086	798.9533	36	13.0384	637.1242	126
P. pipsitrellus	BAT 260	1	Summer	18	6	2018	0	5	5	Unknown	Unknown	0.1732	0.2335	0.0187	0.0878	0.5362	0.034	0.0047	0.002	0.2752	8.2863	0.3018	749.2086	798.9533	36	13.0384	637.1242	126
P. pipsitrellus	BAT 260	1	Summer	18	6	2018	0	5	5	Unknown	Unknown	0.1732	0.2335	0.0187	0.0878	0.5362	0.034	0.0047	0.002	0.2752	8.2863	0.3018	749.2086	798.9533	36	13.0384	637.1242	126
P. pipsitrellus	BAT 260	1	Summer	18	6	2018	0	5	5	Unknown	Unknown	0.1732	0.2335	0.0187	0.0878	0.5362	0.034	0.0047	0.002	0.2752	8.2863	0.3018	749.2086	798.9533	36	13.0384	637.1242	126
P. pipsitrellus	BAT 262.1&2	2	Summer	12	5	2018	0	2	10	Unknown	Unknown	0.4545	0.0084	0.02	0.2583	0.2156	0	0.0322	0	0.1333	5.6216	0.0433	1366.3062	1094.378	203.7103	20	1060.607	7
P. pipsitrellus	BAT 262.1&2	2	Summer	12	5	2018	0	2	9	Unknown	Unknown	0.4545	0.0084	0.02	0.2583	0.2156	0	0.0322	0	0.1333	5.6216	0.0433	1366.3062	1094.378	203.7103	20	1060.607	7
P. pipsitrellus	BAT 262.3&4&5	0	Summer	14	5	2018	0	3	5	Unknown	Unknown	0.4545	0.0084	0.02	0.2583	0.2156	0	0.0322	0	0.1333	5.6216	0.0433	1366.3062	1094.378	203.7103	20	1060.607	7
P. pipsitrellus	BAT 262.3&4&5	0	Summer	14	5	2018	0	3	5	Unknown	Unknown	0.4545	0.0084	0.02	0.2583	0.2156	0	0.0322	0	0.1333	5.6216	0.0433	1366.3062	1094.378	203.7103	20	1060.607	7
P. pipsitrellus	BAT 262.3&4&5	0	Summer	14	5	2018	0	3	5	Unknown	Unknown	0.4545	0.0084	0.02	0.2583	0.2156	0	0.0322	0	0.1333	5.6216	0.0433	1366.3062	1094.378	203.7103	20	1060.607	7
P. pipsitrellus	BAT 271	1	Summer	24	5	2018	1	3	5	Colony	Colony	0.3476	0.2418	0.1693	0.0105	0.2884	0.0206	0	0.0018	0.2563	8.6773	0.4633	1201.538	993.4626	24.6982	93.8616	977.8843	135
P. pipsitrellus	BAT 271	1	Summer	24	5	2018	1	3	5	Colony	Colony	0.3476	0.2418	0.1693	0.0105	0.2884	0.0206	0	0.0018	0.2563	8.6773	0.4633	1201.538	993.4626	24.6982	93.8616	977.8843	135
P. pipsitrellus	BAT 271	1	Summer	24	5	2018	0	3	5	Colony	Colony	0.3476	0.2418	0.1693	0.0105	0.2884	0.0206	0	0.0018	0.2563	8.6773	0.4633	1201.538	993.4626	24.6982	93.8616	977.8843	135
P. pipsitrellus	BAT 273.2&3	5	Summer	6	7	2018	1	2	5	Unknown	Unknown	0.0661	0.0739	0.0093	0.0295	0.8209	0.001	0.0005	0	0.2712	7.1821	0.247	1459.1537	1368.9475	191.3872	57.6888	1078.3456	61
P. pipsitrellus	BAT 273.2&3	5	Summer	6	7	2018	0	2	3	Unknown	Unknown	0.0661	0.0739	0.0093	0.0295	0.8209	0.001	0.0005	0	0.2712	7.1821	0.247	1459.1537	1368.9475	191.3872	57.6888	1078.3456	61
P. pipsitrellus	BAT 277	1	Summer	11	6	2018	1	5	5	Colony	Colony	0.0726	0.0358	0.0016	0.0028	0.902	0.0182	0	0	0.2068	7.443	0.2283	1085.4438	1388.163	50.945	770.8291	777.4947	232
P. pipsitrellus	BAT 277	1	Summer	11	6	2018	0	5	5	Colony	Colony	0.0726	0.0358	0.0016	0.0028	0.902	0.0182	0	0	0.2068	7.443	0.2283	1085.4438	1388.163	50.945	770.8291	777.4947	232
P. pipsitrellus	BAT 277	1	Summer	11	6	2018	0	5	5	Colony	Colony	0.0726	0.0358	0.0016	0.0028	0.902	0.0182	0	0	0.2068	7.443	0.2283	1085.4438	1388.163	50.945	770.8291	777.4947	232
P. pipsitrellus	BAT 277	1	Summer	11	6	2018	0	5	5	Colony	Colony	0.0726	0.0358	0.0016	0.0028	0.902	0.0182	0	0	0.2068	7.443	0.2283	1085.4438	1388.163	50.945	770.8291	777.4947	232
P. pipsitrellus	BAT 277	1	Summer	11	6	2018	0	5	5	Colony	Colony	0.0726	0.0358	0.0016	0.0028	0.902	0.0182	0	0	0.2068	7.443	0.2283	1085.4438	1388.163	50.945	770.8291	777.4947	232
P. pipsitrellus	BAT 279	1	Summer	12	6	2018	1	5	5	Colony	Colony	0.1231	0.2595	0.0815	0.0936	0.4667	0.0636	0.0019	0.0002	0.0538	7.8628	0.2926	1098.0189	1237.3865	52.2015	105.119	885.2768	235
P. pipsitrellus	BAT 279	1	Summer	12	6	2018	1	5	5	Colony	Colony	0.1231	0.2595	0.0815	0.0936	0.4667	0.0636	0.0019	0.0002	0.0538	7.8628	0.2926	1098.0189	1237.3865	52.2015	105.119	885.2768	235
P. pipsitrellus	BAT 279	1	Summer	12	6	2018	0	5	5	Colony	Colony	0.1231	0.2595	0.0815	0.0936	0.4667	0.0636	0.0019	0.0002	0.0538	7.8628	0.2926	1098.0189	1237.3865	52.2015	105.119	885.2768	235
P. pipsitrellus	BAT 279	1	Summer	12	6	2018	0	5	5	Colony	Colony	0.1231	0.2595	0.0815	0.0936	0.4667	0.0636	0.0019	0.0002	0.0538	7.8628	0.2926	1098.0189	1237.3865	52.2015	105.119	885.2768	235
P. pipsitrellus	BAT 279	1	Summer	12	6	2018	0	5	5	Colony	Colony	0.1231	0.2595	0.0815	0.0936	0.4667	0.0636	0.0019	0.0002	0.0538	7.8628	0.2926	1098.0189	1237.3865	52.2015	105.119	885.2768	235
P. pipsitrellus	BAT 281	1	Summer	30	5	2018	1	1	5	Colony	Colony	0.0131	0.417	0.047	0.0599	0.3272	0.1446	0	0	0.1033	8.299	0.3225	1343.4429	1226.6932	188.7882	171.0731	901.0217	234
P. pipsitrellus	BAT 286	2	Summer	13	6	2018	1	1	5	Colony	Colony	0.2923	0.162	0.0811	0.1268	0.347	0.0574	0	0.0013	0.0861	9.051	0.2343	1044.0979	1299.1273	0	279.0898	772.7329	141
P. pipsitrellus	BAT 287.1&2	1	Summer	30	5	2018	1	2	5	Colony	Colony	0.0376	0.2643	0.0379	0.1615	0.3815	0.0615	0.0031	0.0038	0.1612	7.7071	0.2763	1193.1182	1186.8193	19.2354	80	862.5835	12
P. pipsitrellus	BAT 287.1&2	1	Summer	30	5	2018	1	2	5	Colony	Colony	0.0376	0.2643	0.0379	0.1615	0.3815	0.0615	0.0031	0.0038	0.1612	7.7071	0.2763	1193.1182	1186.8193	19.2354	80	862.5835	12
P. pipsitrellus	BAT 287.3	1	Summer	30	5	2018	0	1	5	Colony	Colony	0.0354	0.2716	0.0513	0.1418	0.3908	0.0682	0.0007	0.0039	0.1501	8.3364	0.285	1169.3219	1195.7349	19.2354	80	876.5752	14
P. pipsitrellus	BAT 290	2	Summer	5	6	2018	0	1	4	Individual	Individual	0.4197	0.076	0.05	0.0028	0.2853	0.012	0	0	0.1719	8.427	0.3125	1304.606	1063.0478	158	208	1002.8012	180
P. pipsitrellus	BAT 293.3	1	Summer	25	6	2018	0	1	5	Unknown	Unknown	0.2288	0.1075	0.0529	0.1598	0.4314	0.013	0.0036	0.0082	0.2487	8.8208	0.2755	900.3107	1175.588	72	75.505	851.643	125
P. pipsitrellus	BAT 295	2	Summer	12	6	2018	0	2	5	Unknown	Unknown	0.0674	0.5698	0.0648	0.0221	0.2493	0.0937	0	0.0002	0.1102	8.1982	0.2882	1332.9084	1350.8639	186.3357	182.4998	883.3477	211
P. pipsitrellus	BAT 295	2	Summer	12	6	2018	0	2	5	Unknown	Unknown	0.0674	0.5698	0.0648	0.0221	0.2493	0.0937	0	0.0002	0.1102	8.1982	0.2882	1332.9084	1350.8639	186.3357	182.4998	883.3477	211
P. pipsitrellus	BAT 296	5	Summer	22	6	2018	1	5	5	Colony	Colony	0.0584	0.3275	0.0217	0.0303	0.5079	0.0675	0.0004	0.0001	0.0479	6.6473	0.143	1183.3252	1249.6384	201.5564	100	867.5768	101
P. pipsitrellus	BAT 296	5	Summer	22	6	2018	1	5	5	Colony	Colony	0.0584	0.3275	0.0217	0.0303	0.5079	0.0675	0.0004	0.0001	0.0479	6.6473	0.143	1183.3252	1249.6384	201.5564	100	867.5768	101
P. pipsitrellus	BAT 296	5	Summer	22	6	2018	1	5	5	Colony	Colony	0.0584	0.3275	0.0217	0.0303	0.5079	0.0675	0.0004	0.0001	0.0479	6.6473	0.143	1183.3252	1249.6384	201.5564	100	867.5768	101
P. pipsitrellus	BAT 296	5	Summer	22	6	2018	1	5	5	Colony	Colony	0.0584	0.3275	0.0217	0.0303	0.5079	0.0675	0.0004	0.0001	0.0479	6.6473	0.143	1183.3252	1249.6384	201.5564	100	867.5768	101
P. pipsitrellus	BAT 296	5	Summer	22	6	2018	1	5	5	Colony	Colony	0.0584	0.3275	0.0217	0.0303	0.5079	0.0675	0.0004	0.0001	0.0479	6.6473	0.143	1183.3252	1249.6384	201.5564	100	867.5768	101
P. pipsitrellus	BAT 297	2	Summer	9	7	2018	0	2	5	Unknown	Unknown	0.4545	0.0084	0.02	0.2583	0.2156	0	0.0322	0	0.1333	5.6216	0.0433	1366.3062	1094.378	203.7103	20	1060.607	7
P. pipsitrellus	BAT 297	2	Summer	9	7	2018	0	2	1	Unknown	Unknown	0.4545	0.0084	0.02	0.2583	0.2156	0	0.0322	0	0.1333	5.6216	0.0433	1366.3062	1094.378	203.7103	20	1060.607	7
P. pipsitrellus	BAT 305	2	Summer	18	6	2018	1	5	5	Colony	Colony	0.3711	0.1495	0.0406	0.0069	0.3914	0.0479	0	0	0.2451	7.4344	0.2154	926.938	500.452	0	151	746.5361	143
P. pipsitrellus	BAT 305	2	Summer	18	6	2018	1	5	5	Colony	Colony	0.3711	0.1495	0.0406	0.0069	0.3914	0.0479	0	0	0.2451	7.4344	0.2154	926.938	500.452	0	151	746.5361	143
P. pipsitrellus	BAT 305	2	Summer	18	6	2018	1	5	5	Colony	Colony	0.3711	0.1495	0.0406	0.0069	0.3914	0.0479	0	0	0.2451	7.4344	0.2154	926.938	500.452	0	151	746.5361	143
P. pipsitrellus	BAT 305	2	Summer	18	6	2018	1	5	5	Colony	Colony	0.3711	0.1495	0.0406	0.0069	0.3914	0.0479	0	0	0.2451	7.4344	0.2154	926.938	500.452	0	151	746.5361	143
P. pipsitrellus	BAT 305	2	Summer	18	6	2018	1	5	5	Colony	Colony	0.3711	0.1495	0.0406	0.0069	0.3914	0.0479	0	0	0.2451	7.4344	0.2154	926.938	500.452	0	151	746.5361	143
P. pipsitrellus	BAT 306.9	1	Autumn	27	8	2018	1	1	5	Individual	Individual	0.0688	0.5215	0.1054	0.0172	0.26	0.0956	0	0.0003	0.1149	9.0423	0.3943	1398.1274	1282.7454	186.3357	182.4998	942.5289	210
P. pipsitrellus	BAT 307	6	Summer	26	6	2018	1	5	5	Colony	Colony	0.5678	0.2575	0.0842	0.0628	0.3223	0.0521	0	0.0009	0.117	7.6271	0.2491	1247.0408	1184.6512	167	42.0119	1045.8261	258
P. pipsitrellus	BAT 307	6	Summer	26	6	2018	1	5	5	Colony	Colony	0.5678	0.2575	0.0842	0.0628	0.3223	0.0521	0	0.0009	0.117	7.6271	0.2491	1247.0408	1184.6512	167	42.0119	1045.8261	258
P. pipsitrellus	BAT 307	6	Summer	26	6	2018	1	5	5	Colony	Colony	0.5678	0.2575	0.0842	0.0628	0.3223	0.0521	0	0.0009	0.117	7.6271	0.2491	1247.0408	1184.6512	167	42.0119	1045.8261	258
P. pipsitrellus	BAT 307	6	Summer	26	6	2018	1	5	5	Colony	Colony	0.5678	0.2575	0.0842	0.0628	0.3223	0.0521	0	0.0009	0.117	7.6271	0.2491	1247.0408	1184.6512	167	42.0119	1045.8261	258
P. pipsitrellus	BAT 307	6	Summer	26	6	2018	1	5	5	Colony	Colony	0.5678	0.2575	0.0842	0.0628	0.3223	0.0521	0	0.0009	0.117	7.6271	0.2491	1247.0408	1184.6512	167	42.0119	1045.8261	258
P. pipsitrellus	BAT 314	2	Summer	15	7	2018	0	1	5	Individual	Individual	0.2443	0.0695	0.0078	0.0186	0.6708	0.0251	0.0013	0.0012	0.2333	7.1404	0.1723	1624.0236	1271.8838	221.6867	68	990.9407	68
P. pipsitrellus	BAT 316	6	Summer	27	6	2018	1	5	5	Colony	Colony	0.2103	0.133	0.1173	0.0227	0.4159	0.0583	0.0056	0.0006	0.1744	7.7703	0.2819	1217.5305	1089.5744	13	38	1012.5519	58
P. pipsitrellus	BAT 316	6	Summer	27	6	2018	1	5	5	Colony	Colony	0.2103	0.133	0.1173	0.0227	0.4159	0.0583	0.0056	0.0006	0.1744	7.7703	0.2819	1217.5305	1089.5744	13	38	1012.5519	58
P. pipsitrellus	BAT 316	6	Summer	27	6	2018	1	5	5	Colony	Colony	0.2103	0.133	0.1173	0.0227	0.4159	0.0583	0.0056	0.0006	0.1744	7.7703	0.2819	1217.5305	1089.5744	13	38	1012.5519	58
P. pipsitrellus	BAT 316	6	Summer	27	6	2018	0	5	5	Colony	Colony	0.2103	0.133	0.1173	0.0227	0.4159	0.0583	0.0056	0.0006	0.1744	7.7703	0.2819	1217.5305	1089.5744	13	38	1012.5519	58
P. pipsitrellus	BAT 316	6	Summer	27	6	2018	0	5	5	Colony	Colony	0.2103	0.133	0.1173	0.0227	0.4159	0.0583	0.0056	0.0006	0.1744	7.7703	0.2819	1217.5305	1089.5744	13	38	1012.5519	58
P. pipsitrellus	BAT 318	2	Summer	2	7	2018	1	1	3	Unknown	Unknown	0.2448	0.2826	0.039	0.0332	0.3824	0.0787	0	0.0011	0.021	7.1204	0.1841	1303.8025	1247.5639	253.6533	102.4207	960.557	103
P. pipsitrellus	BAT 319	6	Summer	27	6	2018	1	3	5	Unknown	Unknown	0.3771	0.0872	0.1569	0.0008	0.3487	0.0129	0	0	0.0754	11.1927	0.5119	975.2739	1118.1284	180.2776	555.0901	929.9019	148
P. pipsitrellus	BAT 319	6	Summer	27	6	2018	1	3	5	Unknown	Unknown	0.3771	0.0872	0.1569	0.0008	0.3487	0.0129	0	0	0.0754	11.1927	0.5119	975.2739	1118.1284	180.2776	555.0901	929.9019	148
P. pipsitrellus	BAT 319	6	Summer	27	6	2018	1	3	5	Unknown	Unknown	0.3771	0.0872	0.1569	0.0008	0.3487	0.0129	0	0	0.0754	11.1927	0.5119	975.2739	1118.1284	180.2776	555.0901	929.9019	148
P. pipsitrellus	BAT 320.3&4	5	Summer	30	6	2018	1	2	5	Cluster	Colony	0.345	0.2443	0.0354	0.0189	0.3933	0.0462	0.001	0.0014	0.1263	8.3653	0.3274	1106.3033	1140.0049	129.0594	210.238	895.7617	122
P. pipsitrellus	BAT 320.3&4	5	Summer	30	6	2018	0	2	5	Cluster	Colony	0.345	0.2443	0.0354	0.0189	0.3933	0.0462	0.001	0.0014	0.1263	8.3653	0.3274	1106.3033	1140.0049	129.0594	210.238	895.7617	122
P. pipsitrellus	BAT 325	2	Summer	18	7	2018	0	4	5	Cluster	Colony	0.1827	0.0463	0.0868	0.0016	0.6288	0.0184	0.0518	0.0001	0.1375	8.9452	0.4049	1343.8034	1348.4525	28.8826	182.011	1081.2116	229
P. pipsitrellus	BAT 325	2	Summer	18	7	2018	0	4	5	Cluster	Colony	0.1827	0.0463	0.0868	0.0016	0.6288	0.0184	0.0518	0.0001	0.1375	8.9452	0.4049	1343.8034	1348.4525	28.8826	182.011	1081.2116	229
P. pipsitrellus	BAT 325	2	Summer	18	7	2018	0	4	5	Cluster	Colony	0.1827	0.0463	0.0868	0.0016	0.6288	0.0184	0.0518	0.0001	0.1375	8.9452	0.4049	1343.8034	1348.4525	28.8826	182.011	1081.2116	229
P. pipsitrellus	BAT 325	2	Summer	18	7	2018	0	4	5	Cluster	Colony	0.1827	0.0463	0.0868	0.0016	0.6288	0.0184	0.0518	0.0001	0.1375	8.9452	0.4049	1343.8034	1348.4525	28.8826	182.011	1081.2116	229
P. pipsitrellus	BAT 327	1	Summer	19	7	2018	1	2	5	Cluster	Colony	0.1476	0.1069	0.3104	0.0236	0.3563	0.0312	0.0058	0.001	0.1091	14.2403	0.7318	1256.8561	1294.5501	67.4166	255.8945	972.9462	200
P. pipsitrellus	BAT 327	1	Summer	19	7	2018	0	2	4	Cluster	Colony	0.1476	0.1069	0.3104	0.0236	0.3563	0.0312	0.0058	0.001	0.1091	14.2403	0.7318	1256.8561	1294.5501	67.4166	255.8945	972.9462	200
P. pipsitrellus	BAT 330	6	Autumn	1	8	2018	0	1	5	Individual	Individual	0.0557	0.2492	0.2103	0.0158	0.3876	0.0429	0.0252	0.0014	0.059	7.8854	0.2507	624.1455	877.0425	37.4833	56	896.6519	15
P. pipsitrellus	BAT 341.3	5	Summer	13	7	2018	0	1	5	Individual	Individual	0.4611	0.0524	0.2485	0.0106	0.1777	0.0014	0.0813	0	0.1174	12.3975	0.5703	1145.7515	1632.3279	83.2346	936.1815	1027.1235	263
P. pipsitrellus	BAT 344.2	4	Summer	14	7	2018	0	1	5	Individual	Individual	0.2195	0.2441	0.1376	0.0069	0.3531	0.0331	0.0083	0.0016	0.2068	7.7962	0.2994	1238.8145	1322.4569	41	491.5252	1035.1005	119
P. pipsitrellus	BAT 344.4	4	Summer	14	7	2018	0	1	5	Individual	Individual	0.2588	0.2667	0.0321	0.0124	0.37	0.0298	0.0047	0.0317	0.1967	7.8852	0.2439	1318.6175	1555.2755	265.8138	291.3022	846.3859	138
P. pipsitrellus	BAT 345.2	3	Summer	15	7	2018	0	1	5	Individual	Individual	0.1066	0.2609	0.0838	0.0151	0.4965	0.053	0.0022	0.0011	0.0297	9.336	0.4231	1224.0302	1217.0832	127.0351	167.1129	994.6148	117
P. pipsitrellus	BAT 346.1	2	Summer	30	7	2018	0	1	5	Individual	Individual	0.0402	0.4801	0.0646	0.0259	0.2664	0.1616	0.0009	0.0002	0.0769	8.7943	0.391	1168.3558	1102.6002	33.6006	0	961.8962	110
P. pipsitrellus	BAT 346.2	2	Summer	30	7	2018	0	1	5	Cluster	Colony	0.2978	0.147	0.1181	0.0033	0.3237	0.0395	0.0091	0.0072	0.2053	8.5329	0.3497	1146.1318	1294.7811	109.8675	214	1020.8698	106
P. pipsitrellus	BAT 349	2	Summer	23	7	2018	0	1	1	Unknown	Unknown	0.1611	0.2622	0.0362	0.1048	0.4847	0.0413	0.0064	0.0003	0.2604	8.4572	0.2927	923.7227	850.7081	36	13.0384	683.5419	130
P. pipsitrellus	BAT 350.4	5	Summer	20	7	2018	1	1	5	Colony	Colony	0.4282	0.0499	0.1557	0.0101	0.292	0.0128	0.0014	0	0.1667	10.3305	0.5247	1258.6925	1466.2054	20.8087	68.5561	1038.1573	193
P. pipsitrellus	BAT 356.1	6	Summer	25	7	2018	1	2	5	Cluster	Colony	0.2457	0.1406	0.068	0.0134	0.5598	0.0086	0.002	0	0.1572	9.1274	0.3931	1362.3516	1373.9496	130.4777	519.2938	994.8171	239
P. pipsitrellus	BAT 356.2	6	Summer	25	7	2018	0	2	5	Cluster	Colony	0.2457	0.1406	0.068	0.0134	0.5598	0.0086	0.002	0	0.1572	9.1274	0.3931	1362.3516	1373.9496	130.4777	519.2938	994.8171	239
P. pipsitrellus	BAT 356.3	6	Summer	25	7	2018	1	1	5	Cluster	Colony	0.1531	0.0377	0.2041	0.0321	0.5211	0.0163	0.0304	0	0.445	10.9255	0.634	1371.8594	1368.6602	15	245.3105	1025.0828	254
P. pipsitrellus	BAT 359.5	6	Autumn	11	8	2018	0	1	5	Unknown	Unknown	0.1173	0.6143	0.0286	0.0301	0.2318	0.0887	0	0.0002	0.122	7.9751	0.2732	1561.9887	1544.0217	228.8765	352.0519	1049.2287	77
P. pipsitrellus	BAT 362.1	2	Summer	31	7	2018	1	1	3	Colony	Colony	0.0429	0.0213	0.1936	0.3097	0.3769	0.0107	0.0681	0.0197	0.3022	7.5774	0.267	1325.3949	1133.6615	50.8035	29.6816	719.921	220
P. pipsitrellus	BAT 362.2-5	1	Autumn	1	8	2018	0	3	3	Colony	Colony	0.0429	0.0213	0.1936	0.3097	0.3769	0.0107	0.0681	0.0197	0.3022	7.5774	0.267	1325.3949	1133.6615	50.8035	29.6816	719.921	220
P. pipsitrellus	BAT 362.2-5	7	Autumn	1	8	2018	0	3	3	Colony	Colony	0.0429	0.0213	0.1936	0.3097	0.3769	0.0107	0.0681	0.0197	0.3022	7.5774	0.267	1325.3949	1133.6615	50.8035	29.6816	719.921	280
P. pipsitrellus	BAT 362.2-5	7	Autumn	1	8	2018	0	3	3	Colony	Colony	0.0429	0.0213	0.1936	0.3097	0.3769	0.0107	0.0681	0.0197	0.3022	7.5774	0.267	1325.3949	1133.6615	50.8035	29.6816	719.921	280
P. pipsitrellus	BAT 367.1	7	Autumn	9	10	2018	0	1	6	Individual	Individual	0.3832	0.1003	0.1395	0.1459	0.5413	0.0091	0.021	0	0.2373	7.6284	0.2528	1324.3184	1300.1194	173.6577	124.5521	899.8184	280
P. pipsitrellus	BAT 368.2	8	Autumn	13	8	2018	0	1	4	Individual	Individual	0.1412	0.2688	0.0509	0.071	0.4139	0.082	0	0.0002	0.16	8.0025	0.3142	1223.7381	1230.1616	128.0693	278.3738	903.3957	266
P. pipsitrellus	BAT 372.3	1	Autumn	12	9	2018	0	1	1	Unknown	Unknown	0.229	0.1074	0.0536	0.1597	0.431	0.013	0.0036	0.0081	0.2476	8.8706	0.2862	903.5564	1176.552	72	75.505	885.2691	124
P. pipsitrellus	BAT 373.3	3	Autumn	25	8	2018	1	1	5	Individual	Individual	0.2217	0.0837	0.1427	0.0352	0.4119	0.0061	0	0.0043	0.186	9.6923	0.4894	1463.9114	1562.9661	119	561.0321	1139.6812	87
P. pipsitrellus	BAT 373.4	5	Autumn	22	8	2018	0	1	5	Individual	Individual	0.2181	0.3361	0.091	0.0208	0.3579	0.0704	0.0009	0.001	0.0428	7.83	0.3135	920.4725	847.3097	11.3879	117.8855	747.3868	116
P. pipsitrellus	BAT 373.5	5	Autumn	22	8	2018	0	1	5	Individual	Individual	0.3419	0.3652	0.0375	0.0235	0.3642	0.0676	0	0.004	0.105	7.7545	0.2721	1181.3136	1144.0621	129.0594	210.238	896.1362	121
P. pipsitrellus	BAT 392.1-3	1	Autumn	12	9	2018	0	3	5	Colony	Colony	0.1357	0.2045	0.3062	0.0012	0.3389	0.0072	0.0012	0.002	0.2287	11.7672	0.5828	1294.4251	1353.4959	148.6607	77.0738	1011.4893	197
P. pipsitrellus	BAT 392.1-3	1	Autumn	12	9	2018	0	3	5	Colony	Colony	0.1357	0.2045	0.3062	0.0012	0.3389	0.0072	0.0012	0.002	0.2287	11.7672	0.5828	1294.4251	1353.4959	148.6607	77.0738	1011.4893	197
P. pipsitrellus	BAT 392.1-3	1	Autumn	12	9	2018	0	3	5	Colony	Colony	0.1357	0.2045	0.3062	0.0012	0.3389	0.0072	0.0012	0.002	0.2287	11.7672	0.5828	1294.4251	1353.4959	148.6607	77.0738	1011.4893	197
P. pipsitrellus	BAT 396.1	4	Autumn	29	9	2018	0	1	3	Individual	Individual	0.0917	0.3405	0.1344	0.018	0.398	0.0937	0.0075	0.0014	0.6075	9.6918	0.4213	1234.7893	1131.9992	218.8264	260.931	1011.9589	104
P. pipsitrellus	BAT 396.3	2	Autumn	1	10	2018	0	1	5	Individual	Individual	0.1311	0.3794	0.1512	0.0144	0.3348	0.0513	0.008	0.0005	0.0986	9.3411	0.3566	1407.3655	1543.4066	178.8463	872.4454	1095.031	107
P. pipsitrellus	BAT 411.1	4	Autumn	22	9	2018	0	3	5	Unknown	Unknown	0.0253	0.465	0.1695	0.0143	0.2291	0.1157	0.0036	0.0013	0.0744	9.6595	0.4278	1126.9001	846.2116	0	28	886.9844	100
P. pipsitrellus	BAT 411.2 &3	3	Autumn	22	9	2018	1	3	5	Unknown	Unknown	0.0253	0.465	0.1695	0.0143	0.2291	0.1157	0.0036	0.0013	0.0744	9.6595	0.4278	1126.9001	846.2116	0	28	886.9844	100
P. pipsitrellus	BAT 411.2 &3	3	Autumn	22	9	2018	0	3	5	Unknown	Unknown	0.0253	0.465	0.1695	0.0143	0.2291	0.1157	0.0036	0.0013	0.0744	9.6595	0.4278	1126.9001	846.2116	0	28	886.9844	100
P. pipsitrellus	BAT 419.2	3	Autumn	6	10	2018	0	1	5	Cluster	Colony	0.0856	0.2437	0.1148	0.003	0.5285	0.0228	0.0024	0.0001	0.097	10.002	0.4305	1339.4463	1376.2542	76.1052	198.861	1049.4489	208
P. pipsitrellus	BAT 419.3	3	Autumn	6	10	2018	1	1	5	Cluster	Colony	0.0137	0.0008	0.5522	0.0011	0.0214	0.0004	0.4242	0	0.2	13.2173	0.8281	1110.1948	1585.4112	0	937.5825	901.4467	206
P. pipsitrellus	BAT 419.4	1	Autumn	8	10	2018	0	1	5	Cluster	Colony	0.0856	0.2437	0.1148	0.003	0.5285	0.0228	0.0024	0.0001	0.097	10.002	0.4305	1339.4463	1376.2542	76.1052	198.861	1049.4489	208
P. pipsitrellus	BAT 421.1	1	Autumn	16	10	2018	0	1	5	Individual	Individual	0.2275	0.2461	0.0406	0.1003	0.4085	0.0683	0	0.0004	0.182	7.2286	0.233	1253.5506	1206.5665	26	286.1835	924.3114	177
P. pipsitrellus	BAT 431.5	1	Summer	30	4	2019	0	5	5	Cluster	Colony	0.0119	0.0358	0.7598	0.0003	0.0814	0.0181	0.1023	0.0024	0.1034	13.3301	0.8319	1505.8035	1505.1656	0	42.19	874.4384	164
P. pipsitrellus	BAT 431.5	1	Summer	30	4	2019	0	5	5	Cluster	Colony	0.0119	0.0358	0.7598	0.0003	0.0814	0.0181	0.1023	0.0024	0.1034	13.3301	0.8319	1505.8035	1505.1656	0	42.19	874.4384	164
P. pipsitrellus	BAT 431.5	1	Summer	30	4	2019	0	5	5	Cluster	Colony	0.0119	0.0358	0.7598	0.0003	0.0814	0.0181	0.1023	0.0024	0.1034	13.3301	0.8319	1505.8035	1505.1656	0	42.19	874.4384	164
P. pipsitrellus	BAT 431.5	1	Summer	30	4	2019	0	5	5	Cluster	Colony	0.0119	0.0358	0.7598	0.0003	0.0814	0.0181	0.1023	0.0024	0.1034	13.3301	0.8319	1505.8035	1505.1656	0	42.19	874.4384	164
P. pipsitrellus	BAT 431.5	1	Summer	30	4	2019	0	5	5	Cluster	Colony	0.0119	0.0358	0.7598	0.0003	0.0814	0.0181	0.1023	0.0024	0.1034	13.3301	0.8319	1505.8035	1505.1656	0	42.19	874.4384	164
P. pipsitrellus	BAT 433.2	1	Summer	30	4	2019	0	5	5	Cluster	Colony	0.0119	0.0309	0.7394	0.0028	0.0717	0.0189	0.134	0.0024	0.1463	13.4279	0.825	1519.9251	1456.7539	0	42.19	873.0619	160
P. pipsitrellus	BAT 433.2	1	Summer	30	4	2019	0	5	5	Cluster	Colony	0.0119	0.0309	0.7394	0.0028	0.0717	0.0189	0.134	0.0024	0.1463	13.4279	0.825	1519.9251	1456.7539	0	42.19	873.0619	160
P. pipsitrellus	BAT 433.2	1	Summer	30	4	2019	0	5	5	Cluster	Colony	0.0119	0.0309	0.7394	0.0028	0.0717	0.0189	0.134	0.0024	0.1463	13.4279	0.825	1519.9251	1456.7539	0	42.19	873.0619	160
P. pipsitrellus	BAT 433.2	1	Summer	30	4	2019	0	5	5	Cluster	Colony	0.0119	0.0309	0.7394	0.0028	0.0717	0.0189	0.134	0.0024	0.1463	13.4279	0.825	1519.9251	1456.7539	0	42.19	873.0619	160
P. pipsitrellus	BAT 433.2	1	Summer	30	4	2019	0	5	5	Cluster	Colony	0.0119	0.0309	0.7394	0.0028	0.0717	0.0189	0.134	0.0024	0.1463	13.4279	0.825	1519.9251	1456.7539	0	42.19	873.0619	160
P. pipsitrellus	BAT 435.1	2	Summer	20	3	2019	0	1	5	Individual	Individual	0.2893	0.1516	0.0299	0.0047	0.3929	0.0386	0	0	0.1932	7.3609	0.226	1146.507	1368.644	92.7026	424	960.5273	109
P. pipsitrellus	BAT 436.5	1	Summer	9	4	2019	0	1	5	Individual	Individual	0.0048	0.186	0.1537	0.1089	0.4244	0.1178	0.0028	0.0001	0.4169	8.0797	0.2947	1276.2426	1323.4022	1	24	893.8822	60
P. pipsitrellus	BAT 437.4	1	Summer	13	5	2019	0	1	5	Individual	Individual	0.2626	0.0559	0.1884	0.0296	0.4428	0.0254	0.0042	0	0.082	12.6522	0.6625	1337.655	1070.2293	109.6221	86	867.1244	221
P. pipsitrellus	BAT 440	2	Summer	20	5	2019	0	1	5	Individual	Individual	0.0272	0.3183	0.0177	0.0551	0.4833	0.1193	0	0.0007	0.9314	6.719	0.1632	1315.5624	1248.4219	351.0399	174.184	1021.4521	71
P. pipsitrellus	BAT 445	2	Summer	20	5	2019	1	3	5	Colony	Colony	0.4048	0.1322	0.1625	0.0106	0.3983	0.0427	0	0	0.0805	11.3275	0.6102	1218.1157	1063.9471	25	5.5742	997.5657	159
P. pipsitrellus	BAT 445	2	Summer	20	5	2019	0	3	5	Colony	Colony	0.4048	0.1322	0.1625	0.0106	0.3983	0.0427	0	0	0.0805	11.3275	0.6102	1218.1157	1063.9471	25	5.5742	997.5657	159
P. pipsitrellus	BAT 445	2	Summer	20	5	2019	0	3	5	Colony	Colony	0.4048	0.1322	0.1625	0.0106	0.3983	0.0427	0	0	0.0805	11.3275	0.6102	1218.1157	1063.9471	25	5.5742	997.5657	159
P. pipsitrellus	BAT 447	2	Summer	9	4	2019	0	1	5	Individual	Individual	0.5763	0.0478	0.0665	0.0213	0.2723	0.0129	0.0002	0.0008	0.1835	8.6174	0.3848	1208.3534	1162.2985	38	169.7292	896.2107	281
P. pipsitrellus	BAT 453	2	Summer	14	4	2019	0	5	5	Cluster	Colony	0.1476	0.1069	0.3104	0.0236	0.3562	0.0312	0.0057	0.001	0.109	14.2683	0.7365	1262.9556	1261.8297	67.4166	255.8945	982.6807	198
P. pipsitrellus	BAT 453	2	Summer	14	4	2019	0	5	5	Cluster	Colony	0.1476	0.1069	0.3104	0.0236	0.3562	0.0312	0.0057	0.001	0.109	14.2683	0.7365	1262.9556	1261.8297	67.4166	255.8945	982.6807	198
P. pipsitrellus	BAT 453	2	Summer	14	4	2019	0	5	5	Cluster	Colony	0.1476	0.1069	0.3104	0.0236	0.3562	0.0312	0.0057	0.001	0.109	14.2683	0.7365	1262.9556	1261.8297	67.4166	255.8945	982.6807	198
P. pipsitrellus	BAT 453	2	Summer	14	4	2019	0	5	5	Cluster	Colony	0.1476	0.1069	0.3104	0.0236	0.3562	0.0312	0.0057	0.001	0.109	14.2683	0.7365	1262.9556	1261.8297	67.4166	255.8945	982.6807	198
P. pipsitrellus	BAT 453	2	Summer	14	4	2019	0	5	5	Cluster	Colony	0.1476	0.1069	0.3104	0.0236	0.3562	0.0312	0.0057	0.001	0.109	14.2683	0.7365	1262.9556	1261.8297	67.4166	255.8945	982.6807	198
P. pipsitrellus	BAT 455	2	Summer	19	5	2019	0	1	5	Unknown	Unknown	0.1613	0.2621	0.0359	0.1047	0.4853	0.0412	0.0064	0.0003	0.262	8.4334	0.2887	872.6433	818.852	36	13.0384	668.9566	128
P. pipsitrellus	BAT 458.1	1	Summer	27	6	2019	1	1	5	Cluster	Colony	0.014	0.0056	0.4988	0.0002	0.0563	0.0071	0.4215	0.0019	0.3068	12.3275	0.7487	1638.9119	730.7942	0	420.3771	1021.4032	157
P. pipsitrellus	BAT 462	2	Summer	3	6	2019	1	5	5	Colony	Colony	0.3876	0.039	0.0042	0.0218	0.5872	0.0187	0.0008	0.0047	0.1572	7.5067	0.2556	1319.3944	1101.1939	273.2194	193.095	875.1861	59
P. pipsitrellus	BAT 462	2	Summer	3	6	2019	1	5	5	Colony	Colony	0.3876	0.039	0.0042	0.0218	0.5872	0.0187	0.0008	0.0047	0.1572	7.5067	0.2556	1319.3944	1101.1939	273.2194	193.095	875.1861	59
P. pipsitrellus	BAT 462	2	Summer	3	6	2019	1	5	5	Colony	Colony	0.3876	0.039	0.0042	0.0218	0.5872	0.0187	0.0008	0.0047	0.1572	7.5067	0.2556	1319.3944	1101.1939	273.2194	193.095	875.1861	59
P. pipsitrellus	BAT 462	2	Summer	3	6	2019	1	5	5	Colony	Colony	0.3876	0.039	0.0042	0.0218	0.5872	0.0187	0.0008	0.0047	0.1572	7.5067	0.2556	1319.3944	1101.1939	273.2194	193.095	875.1861	59
P. pipsitrellus	BAT 462	2	Summer	3	6	2019	0	5	5	Colony	Colony	0.3876	0.039	0.0042	0.0218	0.5872	0.0187	0.0008	0.0047	0.1572	7.5067	0.2556	1319.3944	1101.1939	273.2194	193.095	875.1861	59
P. pipsitrellus	BAT 464	5	Summer	22	5	2019	0	5	5	Colony	Colony	0.2449	0.2315	0.0407	0.0779	0.4619	0.0262	0.0104	0.0285	0.3783	6.7812	0.1164	1473.6477	1165.4157	89.1572	80.4236	994.689	53
P. pipsitrellus	BAT 464	5	Summer	22	5	2019	0	5	5	Colony	Colony	0.2449	0.2315	0.0407	0.0779	0.4619	0.0262	0.0104	0.0285	0.3783	6.7812	0.1164	1473.6477	1165.4157	89.1572	80.4236	994.689	53
P. pipsitrellus	BAT 464	5	Summer	22	5	2019	0	5	5	Colony	Colony	0.2449	0.2315	0.0407	0.0779	0.4619	0.0262	0.0104	0.0285	0.3783	6.7812	0.1164	1473.6477	1165.4157	89.1572	80.4236	994.689	53
P. pipsitrellus	BAT 464	5	Summer	22	5	2019	0	5	5	Colony	Colony	0.2449	0.2315	0.0407	0.0779	0.4619	0.0262	0.0104	0.0285	0.3783	6.7812	0.1164	1473.6477	1165.4157	89.1572	80.4236	994.689	53
P. pipsitrellus	BAT 464	5	Summer	22	5	2019	0	5	5	Colony	Colony	0.2449	0.2315	0.0407	0.0779	0.4619	0.0262	0.0104	0.0285	0.3783	6.7812	0.1164	1473.6477	1165.4157	89.1572	80.4236	994.689	53
P. pipsitrellus	BAT 465.3	5	Summer	30	5	2019	0	1	5	Individual	Individual	0.5582	0.0503	0.0559	0.0648	0.3533	0.0106	0.0004	0.0002	0.2508	8.9263	0.431	983.4549	1106.7502	88.459	115.434	878.4856	272
P. pipsitrellus	BAT 466	1	Summer	27	5	2019	1	1	5	Unknown	Unknown	0.0131	0.417	0.047	0.0599	0.3272	0.1446	0	0	0.1033	8.299	0.3225	1343.4429	1226.6932	188.7882	171.0731	901.0217	234
P. pipsitrellus	BAT 472.1	1	Summer	11	6	2019	0	1	5	Unknown	Unknown	0.1966	0.2959	0.0899	0.0205	0.4078	0.1014	0.0005	0.0003	0.1862	8.9617	0.3751	1210.4333	1219.0624	42.4382	181.0892	985.3729	225
P. pipsitrellus	BAT 472.5	6	Summer	6	6	2019	0	1	5	Unknown	Unknown	0.1966	0.2959	0.0899	0.0205	0.4078	0.1014	0.0005	0.0003	0.1862	8.9617	0.3751	1210.4333	1219.0624	42.4382	181.0892	985.3729	225
P. pipsitrellus	BAT 478.1	1	Summer	1	7	2019	0	1	5	Individual	Individual	0.0332	0.5628	0.0356	0.0304	0.2693	0.1012	0.0004	0.0003	0.0946	7.7156	0.2622	1189.7602	1173.5379	0	28	813.7646	102
P. pipsitrellus	BAT 478.2	1	Summer	1	7	2019	0	1	5	Individual	Individual	0.0444	0.5137	0.0563	0.0271	0.2395	0.1622	0.0009	0.0002	0.1224	8.6077	0.3683	1155.85	1052.0934	33.6006	0	906.9279	112
P. pipsitrellus	BAT 478.3	1	Summer	1	7	2019	0	1	5	Individual	Individual	0.2481	0.0664	0.0099	0.1086	0.54	0.0066	0.0001	0.0011	0.2542	7.5008	0.2757	1328.9195	1462.9724	80.7775	583.5502	982.9052	115
P. pipsitrellus	BAT 478.5	1	Summer	1	7	2019	0	1	5	Individual	Individual	0.3874	0.1093	0.2798	0.0023	0.2106	0.0016	0.0036	0.0008	0.1646	10.9814	0.6832	1416.4857	1530.9831	0	1024.2439	979.4379	201
P. pipsitrellus	BAT 479	2	Summer	26	6	2019	0	4	5	Unknown	Unknown	0.5063	0.0894	0.0352	0.0036	0.2045	0.0125	0	0	0.2663	7.6889	0.2648	989.6896	1268.91	23	178.6348	570.0428	250
P. pipsitrellus	BAT 479	2	Summer	26	6	2019	0	4	5	Unknown	Unknown	0.5063	0.0894	0.0352	0.0036	0.2045	0.0125	0	0	0.2663	7.6889	0.2648	989.6896	1268.91	23	178.6348	570.0428	250
P. pipsitrellus	BAT 479	2	Summer	26	6	2019	0	4	5	Unknown	Unknown	0.5063	0.0894	0.0352	0.0036	0.2045	0.0125	0	0	0.2663	7.6889	0.2648	989.6896	1268.91	23	178.6348	570.0428	250
P. pipsitrellus	BAT 479	2	Summer	26	6	2019	0	4	5	Unknown	Unknown	0.5063	0.0894	0.0352	0.0036	0.2045	0.0125	0	0	0.2663	7.6889	0.2648	989.6896	1268.91	23	178.6348	570.0428	250
P. pipsitrellus	BAT 488.1	4	Summer	24	6	2019	0	3	3	Unknown	Unknown	0.1124	0.1207	0.5829	0.0028	0.1919	0.0234	0.0527	0.0003	0.1471	11.8312	0.6925	1331.8898	1510.1019	12.6125	196.3288	966.2595	183
P. pipsitrellus	BAT 488.3	4	Summer	24	6	2019	0	3	9	Unknown	Unknown	0.1124	0.1207	0.5829	0.0028	0.1919	0.0234	0.0527	0.0003	0.1471	11.8312	0.6925	1331.8898	1510.1019	12.6125	196.3288	966.2595	183
P. pipsitrellus	BAT 488.4	4	Summer	24	6	2019	0	3	4	Unknown	Unknown	0.1124	0.1207	0.5829	0.0028	0.1919	0.0234	0.0527	0.0003	0.1471	11.8312	0.6925	1331.8898	1510.1019	12.6125	196.3288	966.2595	183
P. pipsitrellus	BAT 489	5	Summer	26	6	2019	0	1	1	Unknown	Unknown	0.1612	0.2621	0.036	0.1047	0.4851	0.0413	0.0064	0.0003	0.2611	8.4454	0.2907	898.8661	834.674	36	13.0384	677.0079	129
P. pipsitrellus	BAT 491	1	Summer	25	7	2019	1	5	5	Unknown	Unknown	0.3374	0.1965	0.0293	0.0288	0.4195	0.0528	0	0	0.1019	7.2589	0.2795	629.5507	667.399	0	151	458.2363	134
P. pipsitrellus	BAT 491	1	Summer	25	7	2019	1	5	5	Unknown	Unknown	0.3374	0.1965	0.0293	0.0288	0.4195	0.0528	0	0	0.1019	7.2589	0.2795	629.5507	667.399	0	151	458.2363	134
P. pipsitrellus	BAT 491	1	Summer	25	7	2019	1	5	5	Unknown	Unknown	0.3374	0.1965	0.0293	0.0288	0.4195	0.0528	0	0	0.1019	7.2589	0.2795	629.5507	667.399	0	151	458.2363	134
P. pipsitrellus	BAT 491	1	Summer	25	7	2019	1	5	5	Unknown	Unknown	0.3374	0.1965	0.0293	0.0288	0.4195	0.0528	0	0	0.1019	7.2589	0.2795	629.5507	667.399	0	151	458.2363	134
P. pipsitrellus	BAT 491	1	Summer	25	7	2019	1	5	5	Unknown	Unknown	0.3374	0.1965	0.0293	0.0288	0.4195	0.0528	0	0	0.1019	7.2589	0.2795	629.5507	667.399	0	151	458.2363	134
P. pipsitrellus	BAT 492	2	Summer	26	6	2019	1	5	5	Unknown	Unknown	0.071	0.0948	0.0196	0.0332	0.8149	0.0098	0.0079	0.0021	0.0965	6.4937	0.1475	1218.2944	1347.0225	82.5924	172.2867	789.7121	29
P. pipsitrellus	BAT 492	2	Summer	26	6	2019	1	5	5	Unknown	Unknown	0.071	0.0948	0.0196	0.0332	0.8149	0.0098	0.0079	0.0021	0.0965	6.4937	0.1475	1218.2944	1347.0225	82.5924	172.2867	789.7121	29
P. pipsitrellus	BAT 492	2	Summer	26	6	2019	1	5	5	Unknown	Unknown	0.071	0.0948	0.0196	0.0332	0.8149	0.0098	0.0079	0.0021	0.0965	6.4937	0.1475	1218.2944	1347.0225	82.5924	172.2867	789.7121	29
P. pipsitrellus	BAT 492	2	Summer	26	6	2019	0	5	5	Unknown	Unknown	0.071	0.0948	0.0196	0.0332	0.8149	0.0098	0.0079	0.0021	0.0965	6.4937	0.1475	1218.2944	1347.0225	82.5924	172.2867	789.7121	29
P. pipsitrellus	BAT 492	2	Summer	26	6	2019	0	5	5	Unknown	Unknown	0.071	0.0948	0.0196	0.0332	0.8149	0.0098	0.0079	0.0021	0.0965	6.4937	0.1475	1218.2944	1347.0225	82.5924	172.2867	789.7121	29
P. pipsitrellus	BAT 500.3	2	Summer	19	6	2019	0	1	5	Individual	Individual	0.6618	0.032	0.0414	0.0276	0.1857	0.0185	0	0	0.2142	6.9492	0.1875	1016.8353	1206.6296	162.534	256.5638	881.0808	278
P. pipsitrellus	BAT 500.4	2	Summer	19	6	2019	0	1	5	Individual	Individual	0.4989	0.0928	0.0437	0.0062	0.1922	0.0137	0.002	0	0.2574	8.3238	0.2454	1233.3226	1385.3098	23	178.6348	614.1691	248
P. pipsitrellus	BAT 506.3	3	Summer	14	7	2019	0	1	5	Individual	Individual	0.3963	0.1179	0.1042	0.0027	0.3211	0.0503	0.0134	0	0.1251	10.6804	0.5392	1191.7509	1622.5145	8.4169	491.7614	847.5515	155
P. pipsitrellus	BAT 507.1	10	Summer	24	7	2019	0	1	5	Individual	Individual	0.6618	0.032	0.0414	0.0276	0.1857	0.0185	0	0	0.2142	6.9492	0.1875	1016.8353	1206.6296	162.534	256.5638	881.0808	278
P. pipsitrellus	BAT 507.2	9	Summer	25	7	2019	0	1	5	Individual	Individual	0.5784	0.189	0.0223	0.022	0.2918	0.0183	0	0	0.1312	7.3498	0.2683	1097.0548	1312.8147	137.8441	16.6916	791.2412	274
P. pipsitrellus	BAT 507.3	7	Summer	27	7	2019	0	1	5	Individual	Individual	0.4322	0.1106	0.0853	0.0085	0.29	0.0147	0	0.0001	0.2017	7.7971	0.3001	1294.879	1622.9425	134.5628	146.2942	909.0506	276
P. pipsitrellus	BAT 507.4 / 5	4	Summer	30	7	2019	0	1	5	Individual	Individual	0.6416	0.0704	0.0547	0.0399	0.2494	0.017	0	0.0001	0.3051	7.7901	0.2816	1256.9856	1594.2577	78.5667	136	984.2887	262
P. pipsitrellus	BAT 511	5	Summer	11	7	2019	0	1	5	Unknown	Unknown	0.0452	0.4361	0.2482	0.0011	0.2222	0.0891	0.0019	0.0014	0.0395	10.0256	0.4652	1244.3666	1048.1647	69.3598	323.6693	1003.8379	169
P. pipsitrellus	BAT 515.1	9	Summer	29	6	2019	1	1	5	Individual	Individual	0.3024	0.0544	0.1456	0.0194	0.214	0.04	0.0004	0.0011	0.2308	11.9063	0.742	1516.8534	1745.7267	0	917.1968	794.2193	213
P. pipsitrellus	BAT 515.4	9	Summer	29	6	2019	0	1	5	Colony	Colony	0.4539	0.0717	0.1646	0.0204	0.3009	0.0221	0.0078	0.0035	0.1007	9.9254	0.445	1163.3781	1051.7346	0	347.76	877.2397	151
P. pipsitrellus	BAT 517	5	Summer	28	6	2019	0	1	2	Unknown	Unknown	0.2143	0.4248	0.0283	0.0376	0.268	0.1417	0	0.0001	0.0962	7.4315	0.2126	1218.803	1055.8855	248.6202	288.3349	959.4364	142
P. pipsitrellus	BAT 518	3	Autumn	23	9	2019	1	2	5	Cluster	Colony	0.1639	0.118	0.0762	0.0838	0.5532	0.0329	0.0015	0	0.1759	10.8576	0.5358	1139.4906	1267.5273	63.0317	162.0123	831.5562	217
P. pipsitrellus	BAT 518	3	Autumn	23	9	2019	1	2	5	Cluster	Colony	0.1639	0.118	0.0762	0.0838	0.5532	0.0329	0.0015	0	0.1759	10.8576	0.5358	1139.4906	1267.5273	63.0317	162.0123	831.5562	217
P. pipsitrellus	BAT 519	1	Summer	2	7	2019	0	1	5	Colony	Colony	0.0623	0.2564	0.0686	0.0557	0.3872	0.1769	0.0001	0.0092	0.1237	8.4387	0.268	1028.4945	944.2443	15.6968	49	831.9453	84
P. pipsitrellus	BAT 524.3 &4	3	Summer	9	7	2019	1	2	5	Unknown	Unknown	0.1848	0.152	0.0224	0.2086	0.4564	0.0559	0	0.0172	0.8279	8.1903	0.3936	1375.7856	1460.5541	202.5635	71.2564	873.0289	156
P. pipsitrellus	BAT 524.3 &4	3	Summer	9	7	2019	1	2	5	Unknown	Unknown	0.1848	0.152	0.0224	0.2086	0.4564	0.0559	0	0.0172	0.8279	8.1903	0.3936	1375.7856	1460.5541	202.5635	71.2564	873.0289	156
P. pipsitrellus	BAT 525.1	11	Summer	6	7	2019	0	1	5	Individual	Individual	0.6903	0.0408	0.0538	0.035	0.2316	0.008	0	0	0.139	8.3281	0.3316	840.9298	1121.6895	38.0789	140.787	692.7257	264
P. pipsitrellus	BAT 525.3	3	Summer	14	7	2019	0	1	5	Individual	Individual	0.3917	0.1548	0.0555	0.04	0.3481	0.0429	0.0065	0.0042	0.179	8.3378	0.3107	1376.3317	1341.8486	135.6171	369.1639	836.9783	260
P. pipsitrellus	BAT 525.4	2	Summer	15	7	2019	1	1	5	Individual	Individual	0.6066	0.0881	0.1487	0.0242	0.2354	0.018	0.0099	0.0003	0.2167	9.7188	0.4664	1231.6592	1228.3466	91.2195	190.2525	1048.0076	282
P. pipsitrellus	BAT 525.5	2	Summer	15	7	2019	0	1	5	Individual	Individual	0.2359	0.0177	0.3162	0.0084	0.2551	0.0083	0.1443	0.0007	0.1161	13.2137	0.6324	1226.7623	1169.6234	31	583.4655	1113.7721	237
P. pipsitrellus	BAT 536	2	Summer	10	7	2019	0	1	5	Unknown	Unknown	0.0452	0.4362	0.2481	0.0011	0.2222	0.0892	0.0019	0.0014	0.0396	10.0055	0.4619	1207.9964	1048.1647	69.3598	323.6693	999.6677	170
P. pipsitrellus	BAT 538	1	Summer	16	7	2019	1	1	5	Unknown	Unknown	0.1123	0.0863	0.4951	0.0228	0.2596	0.0132	0.0603	0.0003	0.0755	12.8012	0.699	1064.4552	1307.5675	133.015	495.8004	1074.4787	108
P. pipsitrellus	BAT 543	4	Summer	13	7	2019	1	5	5	Unknown	Unknown	0.1094	0.1013	0.43	0.0838	0.257	0.0277	0.0319	0.0005	0.0665	13.0472	0.8414	1271.9235	1374.8842	140.7302	578.6451	959.7536	152
P. pipsitrellus	BAT 543	4	Summer	13	7	2019	1	5	5	Unknown	Unknown	0.1094	0.1013	0.43	0.0838	0.257	0.0277	0.0319	0.0005	0.0665	13.0472	0.8414	1271.9235	1374.8842	140.7302	578.6451	959.7536	152
P. pipsitrellus	BAT 543	4	Summer	13	7	2019	1	5	5	Unknown	Unknown	0.1094	0.1013	0.43	0.0838	0.257	0.0277	0.0319	0.0005	0.0665	13.0472	0.8414	1271.9235	1374.8842	140.7302	578.6451	959.7536	152
P. pipsitrellus	BAT 543	4	Summer	13	7	2019	0	5	5	Unknown	Unknown	0.1094	0.1013	0.43	0.0838	0.257	0.0277	0.0319	0.0005	0.0665	13.0472	0.8414	1271.9235	1374.8842	140.7302	578.6451	959.7536	152
P. pipsitrellus	BAT 543	4	Summer	13	7	2019	0	5	5	Unknown	Unknown	0.1094	0.1013	0.43	0.0838	0.257	0.0277	0.0319	0.0005	0.0665	13.0472	0.8414	1271.9235	1374.8842	140.7302	578.6451	959.7536	152
P. pipsitrellus	BAT 546	5	Summer	26	7	2019	1	5	5	Unknown	Unknown	0.2152	0.0087	0.5471	0.0166	0.1658	0.0158	0.1571	0.0015	0.2927	14.6263	0.8459	1333.7226	1372.1226	19	244.9898	980.7321	242
P. pipsitrellus	BAT 546	5	Summer	26	7	2019	1	5	5	Unknown	Unknown	0.2152	0.0087	0.5471	0.0166	0.1658	0.0158	0.1571	0.0015	0.2927	14.6263	0.8459	1333.7226	1372.1226	19	244.9898	980.7321	242
P. pipsitrellus	BAT 546	5	Summer	26	7	2019	1	5	5	Unknown	Unknown	0.2152	0.0087	0.5471	0.0166	0.1658	0.0158	0.1571	0.0015	0.2927	14.6263	0.8459	1333.7226	1372.1226	19	244.9898	980.7321	242
P. pipsitrellus	BAT 546	5	Summer	26	7	2019	1	5	5	Unknown	Unknown	0.2152	0.0087	0.5471	0.0166	0.1658	0.0158	0.1571	0.0015	0.2927	14.6263	0.8459	1333.7226	1372.1226	19	244.9898	980.7321	242
P. pipsitrellus	BAT 546	5	Summer	26	7	2019	1	5	5	Unknown	Unknown	0.2152	0.0087	0.5471	0.0166	0.1658	0.0158	0.1571	0.0015	0.2927	14.6263	0.8459	1333.7226	1372.1226	19	244.9898	980.7321	242
P. pipsitrellus	BAT 553.2	2	Autumn	7	8	2019	0	1	5	Unknown	Unknown	0.2344	0.1078	0.0639	0.1576	0.4203	0.0133	0.0029	0.0077	0.2384	9.0627	0.3416	922.6445	1186.7142	72	75.505	1033.1928	123
P. pipsitrellus	BAT 556	2	Summer	24	7	2019	1	3	5	Cluster	Colony	0.1828	0.0463	0.0868	0.0016	0.6284	0.0184	0.0522	0.0001	0.1388	8.9394	0.4049	1355.6746	1379.2247	28.8826	182.011	1087.3417	228
P. pipsitrellus	BAT 556	2	Summer	24	7	2019	1	3	5	Cluster	Colony	0.1828	0.0463	0.0868	0.0016	0.6284	0.0184	0.0522	0.0001	0.1388	8.9394	0.4049	1355.6746	1379.2247	28.8826	182.011	1087.3417	228
P. pipsitrellus	BAT 556	2	Summer	24	7	2019	1	3	5	Cluster	Colony	0.1828	0.0463	0.0868	0.0016	0.6284	0.0184	0.0522	0.0001	0.1388	8.9394	0.4049	1355.6746	1379.2247	28.8826	182.011	1087.3417	228
P. pipsitrellus	BAT 558.1	11	Summer	20	7	2019	1	1	5	Individual	Individual	0.6244	0.064	0.1194	0.0171	0.1792	0.0169	0.0001	0	0.1442	7.9252	0.3043	1203.667	1289.3194	76.6094	81.0494	918.4599	257
P. pipsitrellus	BAT 558.2	10	Summer	21	7	2019	0	1	5	Individual	Individual	0.5999	0.0992	0.0302	0.0279	0.2593	0.0287	0.0003	0.0152	0.2823	7.4144	0.2332	1252.0465	983.7068	94.5982	106	997.5897	259
P. pipsitrellus	BAT 562.1	1	Autumn	6	8	2019	0	1	5	Unknown	Unknown	0.0459	0.4334	0.2559	0.0013	0.2165	0.0897	0.0019	0.0013	0.0418	10.142	0.4833	1234.4278	1276.4192	69.3598	323.6693	1025.7581	176
P. pipsitrellus	BAT 562.2	1	Autumn	6	8	2019	0	1	5	Unknown	Unknown	0.0459	0.4295	0.2608	0.0013	0.2159	0.0892	0.0019	0.0014	0.0428	10.2125	0.4952	1241.6002	1355.8921	69.3598	323.6693	1038.9627	175
P. pipsitrellus	BAT 562.3	1	Autumn	6	8	2019	0	1	5	Unknown	Unknown	0.0458	0.4261	0.265	0.0013	0.2153	0.0888	0.002	0.0015	0.0434	10.2838	0.5071	1246.4166	1419.7299	69.3598	323.6693	1052.7	173
P. pipsitrellus	BAT 578	2	Autumn	29	10	2019	0	1	5	Unknown	Unknown	0.0459	0.4243	0.2675	0.0013	0.2148	0.0885	0.0021	0.0015	0.0431	10.3375	0.5171	1258.7492	1472.1227	69.3598	323.6693	1062.9713	174
P. pipsitrellus	BAT 581	4	Autumn	23	8	2019	0	5	5	Unknown	Unknown	0.1781	0.0276	0.0696	0.2965	0.4712	0	0.0568	0.0169	0.0776	8.8093	0.3776	1166.8914	1252.0169	15	112.8051	942.0818	192
P. pipsitrellus	BAT 581	4	Autumn	23	8	2019	0	5	5	Unknown	Unknown	0.1781	0.0276	0.0696	0.2965	0.4712	0	0.0568	0.0169	0.0776	8.8093	0.3776	1166.8914	1252.0169	15	112.8051	942.0818	192
P. pipsitrellus	BAT 581	4	Autumn	23	8	2019	0	5	5	Unknown	Unknown	0.1781	0.0276	0.0696	0.2965	0.4712	0	0.0568	0.0169	0.0776	8.8093	0.3776	1166.8914	1252.0169	15	112.8051	942.0818	192
P. pipsitrellus	BAT 581	4	Autumn	23	8	2019	0	5	5	Unknown	Unknown	0.1781	0.0276	0.0696	0.2965	0.4712	0	0.0568	0.0169	0.0776	8.8093	0.3776	1166.8914	1252.0169	15	112.8051	942.0818	192
P. pipsitrellus	BAT 581	4	Autumn	23	8	2019	0	5	5	Unknown	Unknown	0.1781	0.0276	0.0696	0.2965	0.4712	0	0.0568	0.0169	0.0776	8.8093	0.3776	1166.8914	1252.0169	15	112.8051	942.0818	192
P. pipsitrellus	BAT 591.2	5	Autumn	5	9	2019	0	1	5	Individual	Individual	0.5978	0.0481	0.064	0.014	0.2491	0.0006	0.0278	0.0001	0.1985	7.9407	0.2944	1457.6577	1162.8845	378.3186	75	1046.9705	269
P. pipsitrellus	BAT 591.3	5	Autumn	5	9	2019	0	1	5	Individual	Individual	0.668	0.0514	0.0318	0.0129	0.129	0.0001	0	0.0003	0.1978	7.5231	0.2561	1060.2074	1322.0594	90.1388	90.1388	925.0209	270
P. pipsitrellus	BAT 592.1	7	Autumn	20	9	2019	1	1	5	Colony	Colony	0.1694	0.0915	0.1522	0.2159	0.2889	0.0327	0.0078	0.0029	0.0835	10.569	0.5342	1246.0779	1385.3744	125	395.6602	1015.5667	205
P. pipsitrellus	BAT 592.4	7	Autumn	20	9	2019	1	1	5	Colony	Colony	0.4635	0.0879	0.049	0.0085	0.2585	0.009	0	0.0015	0.184	7.7237	0.2705	1343.8173	1154.1674	6.2547	50	974.8831	154
P. pipsitrellus	BAT 596.3	5	Autumn	20	9	2019	0	1	5	Colony	Colony	0.3936	0.0821	0.2793	0.0047	0.2244	0.0084	0.0374	0.0044	0.171	9.2849	0.514	1392.7777	1556.1179	111.8034	592.6635	963.1025	216
P. pipsitrellus	BAT 607.5	3	Autumn	22	9	2019	0	1	5	Unknown	Unknown	0.0856	0.2438	0.1148	0.003	0.5283	0.0228	0.0024	0.0001	0.0971	10.0091	0.4299	1337.9542	1376.2386	76.1052	198.861	1049.6072	209
P. pipsitrellus	BAT 614.2	2	Autumn	17	9	2019	0	1	5	Cluster	Colony	0.4542	0.0549	0.0186	0.0364	0.3742	0.0289	0	0.0002	0.1557	7.0166	0.2048	1360.2058	1326.4544	0	322.4531	1018.9137	38
P. pipsitrellus	BAT 623	2	Autumn	30	9	2019	0	2	5	Cluster	Colony	0.1385	0.0462	0.2987	0.0235	0.4812	0.0124	0.0017	0	0.1977	13.9384	0.7851	1257.139	1253.751	50	87.6158	1154.4892	224
P. pipsitrellus	BAT 623	3	Autumn	30	9	2019	0	2	5	Cluster	Colony	0.1385	0.0462	0.2987	0.0235	0.4812	0.0124	0.0017	0	0.1977	13.9384	0.7851	1257.139	1253.751	50	87.6158	1154.4892	253
P. pipsitrellus	BAT 625.1	2	Autumn	29	9	2019	0	1	5	Individual	Individual	0.086	0.4763	0.0421	0.0283	0.34	0.0938	0.0006	0.0005	0.172	8.2903	0.3491	1319.2826	1466.4062	201.8044	464.5034	1081.8825	253
P. pipsitrellus	BAT 625.2	6	Autumn	30	9	2019	0	1	5	Individual	Individual	0.086	0.4763	0.0421	0.0283	0.34	0.0938	0.0006	0.0005	0.172	8.2903	0.3491	1319.2826	1466.4062	201.8044	464.5034	1081.8825	76
P. pipsitrellus	BAT 627	5	Autumn	5	10	2019	0	1	5	Cluster	Colony	0.0782	0.1896	0.1123	0.0437	0.4745	0.1378	0.002	0.0026	0.1443	9.7678	0.4867	1114.8186	1036.8708	15.6968	49	843.1198	86
P. pipsitrellus	BAT 632.3	1	Autumn	8	10	2019	1	1	5	Cluster	Colony	0.0119	0.0355	0.7585	0.0003	0.0807	0.0181	0.1045	0.0024	0.1057	13.3381	0.8288	1499.0501	1394.7581	0	42.19	868.571	163
P. pipsitrellus	BAT 636.1	3	Autumn	4	11	2019	0	1	5	Individual	Individual	0.2641	0.0774	0.0518	0.0922	0.3253	0.0005	0.029	0.0026	0.3828	7.0176	0.1734	1058.2316	1385.4087	44.88	200.8109	848.7824	243
P. pipsitrellus	BAT 641.5	1	Autumn	4	11	2019	1	1	5	Individual	Individual	0.0546	0.1655	0.3843	0.0174	0.2416	0.0274	0.1177	0.0052	0.1129	9.2016	0.4761	885.0957	929.6207	37.4833	56	919.1205	13
P. nathusii	BAT 002	2	Summer	26	4	2017	1	4	5	Cluster	Cluster	0.487861173	0.042045534	0.0302595	86.83255895	0.202175896	0	0.012845169	0.008141021	0.133540373	8.73309137	0.396531859	8352.669075	4367.79165	55.90169943	0	4133.394799	10
P. nathusii	BAT 002	2	Summer	26	4	2017	1	4	5	Cluster	Cluster	0.487861173	0.042045534	0.0302595	86.83255895	0.202175896	0	0.012845169	0.008141021	0.133540373	8.73309137	0.396531859	8352.669075	4367.79165	55.90169943	0	4133.394799	10
P. nathusii	BAT 002	2	Summer	26	4	2017	1	4	5	Cluster	Cluster	0.487861173	0.042045534	0.0302595	86.83255895	0.202175896	0	0.012845169	0.008141021	0.133540373	8.73309137	0.396531859	8352.669075	4367.79165	55.90169943	0	4133.394799	10
P. nathusii	BAT 002	2	Summer	26	4	2017	1	4	5	Cluster	Cluster	0.487861173	0.042045534	0.0302595	86.83255895	0.202175896	0	0.012845169	0.008141021	0.133540373	8.73309137	0.396531859	8352.669075	4367.79165	55.90169943	0	4133.394799	10
P. nathusii	BAT 022	6	Summer	23	5	2017	1	10	5	Cluster	Cluster	0.352006647	0.066760521	0.02564095	7.895074445	0.321980487	0.012620073	0.053324758	0.02691715	0.096112772	6.289186395	0.14428654	5022.359109	2247.486285	0	378	2716.144544	23
P. nathusii	BAT 022	6	Summer	23	5	2017	1	10	5	Cluster	Cluster	0.352006647	0.066760521	0.02564095	7.895074445	0.321980487	0.012620073	0.053324758	0.02691715	0.096112772	6.289186395	0.14428654	5022.359109	2247.486285	0	378	2716.144544	23
P. nathusii	BAT 022	6	Summer	23	5	2017	0	10	5	Cluster	Cluster	0.352006647	0.066760521	0.02564095	7.895074445	0.321980487	0.012620073	0.053324758	0.02691715	0.096112772	6.289186395	0.14428654	5022.359109	2247.486285	0	378	2716.144544	23
P. nathusii	BAT 022	6	Summer	23	5	2017	0	10	5	Cluster	Cluster	0.352006647	0.066760521	0.02564095	7.895074445	0.321980487	0.012620073	0.053324758	0.02691715	0.096112772	6.289186395	0.14428654	5022.359109	2247.486285	0	378	2716.144544	23
P. nathusii	BAT 022	6	Summer	23	5	2017	0	10	5	Cluster	Cluster	0.352006647	0.066760521	0.02564095	7.895074445	0.321980487	0.012620073	0.053324758	0.02691715	0.096112772	6.289186395	0.14428654	5022.359109	2247.486285	0	378	2716.144544	23
P. nathusii	BAT 022	6	Summer	23	5	2017	0	10	5	Cluster	Cluster	0.352006647	0.066760521	0.02564095	7.895074445	0.321980487	0.012620073	0.053324758	0.02691715	0.096112772	6.289186395	0.14428654	5022.359109	2247.486285	0	378	2716.144544	23
P. nathusii	BAT 022	6	Summer	23	5	2017	0	10	5	Cluster	Cluster	0.352006647	0.066760521	0.02564095	7.895074445	0.321980487	0.012620073	0.053324758	0.02691715	0.096112772	6.289186395	0.14428654	5022.359109	2247.486285	0	378	2716.144544	23
P. nathusii	BAT 022	6	Summer	23	5	2017	0	10	5	Cluster	Cluster	0.352006647	0.066760521	0.02564095	7.895074445	0.321980487	0.012620073	0.053324758	0.02691715	0.096112772	6.289186395	0.14428654	5022.359109	2247.486285	0	378	2716.144544	23
P. nathusii	BAT 022	6	Summer	23	5	2017	0	10	5	Cluster	Cluster	0.352006647	0.066760521	0.02564095	7.895074445	0.321980487	0.012620073	0.053324758	0.02691715	0.096112772	6.289186395	0.14428654	5022.359109	2247.486285	0	378	2716.144544	23
P. nathusii	BAT 022	6	Summer	23	5	2017	0	10	5	Cluster	Cluster	0.352006647	0.066760521	0.02564095	7.895074445	0.321980487	0.012620073	0.053324758	0.02691715	0.096112772	6.289186395	0.14428654	5022.359109	2247.486285	0	378	2716.144544	23
P. nathusii	BAT 032.1	9	Summer	11	6	2017	0	1	5	Individual	Individual	0.272307908	0.144829443	0.108358968	8.324111904	0.455653726	0.012893286	0.001597284	0.001356866	0.134363748	10.71063323	0.508236671	6434.901257	4348.820211	55.90169945	190.3943277	4285.621198	105
P. nathusii	BAT 106.1	3	Autumn	13	8	2017	0	6	5	Cluster	Cluster	0.353400839	0.067497751	0.052845699	3.196874775	0.256320332	0.044515437	0.035426206	0.000753948	0.093215339	6.310550171	0.159499825	6898.89516	3879.371319	512.9571132	103.0776406	4388.51265	1
P. nathusii	BAT 106.2	3	Autumn	13	8	2017	0	6	5	Cluster	Cluster	0.353400839	0.067497751	0.052845699	3.196874775	0.256320332	0.044515437	0.035426206	0.000753948	0.093215339	6.310550171	0.159499825	6898.89516	3879.371319	512.9571132	103.0776406	4388.51265	1
P. nathusii	BAT 106.3	3	Autumn	13	8	2017	0	6	5	Cluster	Cluster	0.353400839	0.067497751	0.052845699	3.196874775	0.256320332	0.044515437	0.035426206	0.000753948	0.093215339	6.310550171	0.159499825	6898.89516	3879.371319	512.9571132	103.0776406	4388.51265	1
P. nathusii	BAT 106.4	3	Autumn	13	8	2017	0	6	5	Cluster	Cluster	0.353400839	0.067497751	0.052845699	3.196874775	0.256320332	0.044515437	0.035426206	0.000753948	0.093215339	6.310550171	0.159499825	6898.89516	3879.371319	512.9571132	103.0776406	4388.51265	1
P. nathusii	BAT 106.5	3	Autumn	13	8	2017	0	6	2	Cluster	Cluster	0.353400839	0.067497751	0.052845699	3.196874775	0.256320332	0.044515437	0.035426206	0.000753948	0.093215339	6.310550171	0.159499825	6898.89516	3879.371319	512.9571132	103.0776406	4388.51265	1
P. nathusii	BAT 106.6	3	Autumn	13	8	2017	0	6	5	Cluster	Cluster	0.353400839	0.067497751	0.052845699	3.196874775	0.256320332	0.044515437	0.035426206	0.000753948	0.093215339	6.310550171	0.159499825	6898.89516	3879.371319	512.9571132	103.0776406	4388.51265	1
P. nathusii	BAT 127	5	Autumn	24	8	2017	1	1	3	Cluster	Cluster	0.044718667	0.024998526	0.080041716	263.0030084	0.417385924	0.001602335	0.01368552	0.000335451	0.156312625	9.761420872	0.473245677	7246.670842	3911.545756	11.4506676	229.8042645	3140.465578	113
P. nathusii	BAT 131	4	Autumn	7	9	2017	0	1	5	Unknown	Unknown	0.006543888	0.35184345	0.09850843	18.5850117	0.238851514	0.139328332	0.070505049	0.001390281	0.072176816	8.394293678	0.349344832	7919.300147	4440.794736	83.81496285	235.1394864	4051.708553	8
P. nathusii	BAT 134.1	1	Autumn	29	8	2017	0	2	5	Cluster	Cluster	0.224635214	0.199650908	0.0814078	19.9686505	0.421444138	0.095932063	0.002873271	0.001508592	0.084676636	9.011544616	0.421041312	6160.278554	4148.473331	78.19786442	215	4115.210267	96
P. nathusii	BAT 134.3	1	Autumn	29	8	2017	0	2	1	Cluster	Cluster	0.224635214	0.199650908	0.0814078	19.9686505	0.421444138	0.095932063	0.002873271	0.001508592	0.084676636	9.011544616	0.421041312	6160.278554	4148.473331	78.19786442	215	4115.210267	96
P. nathusii	BAT 141.1	1	Autumn	29	8	2017	0	1	2	Cluster	Cluster	0.126276989	0.075756718	0.058628125	31.8717734	0.653565651	0.050628237	0.034216913	0	0.234895833	8.126092514	0.311965916	7527.255403	4431.461369	214.7230775	241.2555603	4627.658422	219
P. nathusii	BAT 141.2	1	Autumn	29	8	2017	0	1	1	Cluster	Cluster	0.119682049	0.076417186	0.050730586	34.63389175	0.650595462	0.029096603	0.037551089	0	0.324519231	7.606813759	0.261673089	7615.496057	4426.164876	214.7230775	241.2555603	4216.328362	218
P. nathusii	BAT 150.1	5	Autumn	7	9	2017	0	3	2	Cluster	Cluster	0.313468527	0.028176148	0.034455062	2.126482576	0.121962674	0.018133892	0.033777686	0.028312202	0.233653846	6.335378869	0.167155816	5769.361346	2880.08757	0	157	3604.967117	3
P. nathusii	BAT 150.2	5	Autumn	7	9	2017	0	3	1	Cluster	Cluster	0.313468527	0.028176148	0.034455062	2.126482576	0.121962674	0.018133892	0.033777686	0.028312202	0.233653846	6.335378869	0.167155816	5769.361346	2880.08757	0	157	3604.967117	3
P. nathusii	BAT 150.3	5	Autumn	7	9	2017	0	3	1	Cluster	Cluster	0.313468527	0.028176148	0.034455062	2.126482576	0.121962674	0.018133892	0.033777686	0.028312202	0.233653846	6.335378869	0.167155816	5769.361346	2880.08757	0	157	3604.967117	3
P. nathusii	BAT 172.2	3	Autumn	7	10	2017	1	1	3	Individual	Individual	0.039870176	0.0971537	0.077750059	187.9710504	0.22625484	0.047732413	0.016102766	0.000614122	0.997507788	9.230441699	0.42280899	5585.220948	3275.932288	525.8396818	17.88854383	2903.138143	85
P. nathusii	BAT 173	1	Autumn	21	9	2017	1	3	5	Cluster	Cluster	0.097003007	0.168117553	0.043812676	61.93039411	0.578168789	0.064025455	0.016698094	0.000149451	0.471078315	8.283304321	0.329809131	8191.897448	4485.429226	0	113.6529806	4299.963655	28
P. nathusii	BAT 173	1	Autumn	21	9	2017	0	3	5	Cluster	Cluster	0.097003007	0.168117553	0.043812676	61.93039411	0.578168789	0.064025455	0.016698094	0.000149451	0.471078315	8.283304321	0.329809131	8191.897448	4485.429226	0	113.6529806	4299.963655	28
P. nathusii	BAT 173	1	Autumn	21	9	2017	0	3	5	Cluster	Cluster	0.097003007	0.168117553	0.043812676	61.93039411	0.578168789	0.064025455	0.016698094	0.000149451	0.471078315	8.283304321	0.329809131	8191.897448	4485.429226	0	113.6529806	4299.963655	28
P. nathusii	BAT 176.1	6	Autumn	20	9	2017	0	2	5	Individual	Individual	0.007160616	0.252534796	0.028523326	112.1591206	0.415228455	0.127970594	0.022619247	0	0.169689468	8.08469065	0.29969852	6173.65675	3349.60457	0	45	2754.532251	56
P. nathusii	BAT 176.4	6	Autumn	20	9	2017	1	2	5	Individual	Individual	0.007160616	0.252534796	0.028523326	112.1591206	0.415228455	0.127970594	0.022619247	0	0.169689468	8.08469065	0.29969852	6173.65675	3349.60457	0	45	2754.532251	56
P. nathusii	BAT 180	1	Autumn	27	11	2017	0	3	3	Individual	Individual	0.041844608	0.119804091	0.320198135	21.14479005	0.435800155	0.046824146	0.025403756	0.000451849	0.076094995	12.72493323	0.700390806	7603.0314	4167.116026	11.87718421	230.0392459	4133.781683	94
P. nathusii	BAT 184.2	2	Autumn	22	11	2017	0	1	5	Individual	Individual	0.024899053	0.310635336	0.072855484	86.61060438	0.352032451	0.136995011	0.004312949	0	0.076371154	8.687867666	0.351551109	5669.411874	3050.34295	111.8033989	194.7071712	3422.344396	55
P. nathusii	BAT 184.3	2	Autumn	22	11	2017	0	1	5	Individual	Individual	0.028587117	0.340322175	0.044421222	89.11033927	0.315755482	0.092866124	0.00419031	4.98E-05	0.038585209	8.478743677	0.333140442	5562.840492	2917.67271	1027.118786	33.13608305	2941.336936	54
P. nathusii	BAT 185.1	6	Autumn	18	10	2017	1	2	5	Individual	Individual	0.028587117	0.340322175	0.044421222	89.11033927	0.315755482	0.092866124	0.00419031	4.98E-05	0.038585209	8.478743677	0.333140442	5562.840492	2917.67271	1027.118786	33.13608305	2941.336936	54
P. nathusii	BAT 185.2	6	Autumn	18	10	2017	0	2	5	Individual	Individual	0.028587117	0.340322175	0.044421222	89.11033927	0.315755482	0.092866124	0.00419031	4.98E-05	0.038585209	8.478743677	0.333140442	5562.840492	2917.67271	1027.118786	33.13608305	2941.336936	54
P. nathusii	BAT 193.1	4	Autumn	27	10	2017	0	1	5	Individual	Individual	0.093452545	0.14329213	0.128947513	207.5065279	0.247280799	0.077043039	0.02521623	0.000793721	0.039456828	9.842615144	0.477543713	6039.6015	3464.127952	0	0	3733.484734	89
P. nathusii	BAT 200	3	Autumn	16	9	2017	0	7	2	Cluster	Cluster	0.291009318	0.079809868	0.022476313	16.19499109	0.167232254	0.011743888	0.030660079	0.001363071	0.113893926	6.35793128	0.168535992	3876.096712	2657.279557	0	51	3017.179404	31
P. nathusii	BAT 200	3	Autumn	16	9	2017	0	7	1	Cluster	Cluster	0.291009318	0.079809868	0.022476313	16.19499109	0.167232254	0.011743888	0.030660079	0.001363071	0.113893926	6.35793128	0.168535992	3876.096712	2657.279557	0	51	3017.179404	31
P. nathusii	BAT 200	3	Autumn	16	9	2017	0	7	1	Cluster	Cluster	0.291009318	0.079809868	0.022476313	16.19499109	0.167232254	0.011743888	0.030660079	0.001363071	0.113893926	6.35793128	0.168535992	3876.096712	2657.279557	0	51	3017.179404	31
P. nathusii	BAT 200	3	Autumn	16	9	2017	0	7	1	Cluster	Cluster	0.291009318	0.079809868	0.022476313	16.19499109	0.167232254	0.011743888	0.030660079	0.001363071	0.113893926	6.35793128	0.168535992	3876.096712	2657.279557	0	51	3017.179404	31
P. nathusii	BAT 200	3	Autumn	16	9	2017	0	7	1	Cluster	Cluster	0.291009318	0.079809868	0.022476313	16.19499109	0.167232254	0.011743888	0.030660079	0.001363071	0.113893926	6.35793128	0.168535992	3876.096712	2657.279557	0	51	3017.179404	31
P. nathusii	BAT 200	3	Autumn	16	9	2017	0	7	1	Cluster	Cluster	0.291009318	0.079809868	0.022476313	16.19499109	0.167232254	0.011743888	0.030660079	0.001363071	0.113893926	6.35793128	0.168535992	3876.096712	2657.279557	0	51	3017.179404	31
P. nathusii	BAT 200	3	Autumn	16	9	2017	0	7	1	Cluster	Cluster	0.291009318	0.079809868	0.022476313	16.19499109	0.167232254	0.011743888	0.030660079	0.001363071	0.113893926	6.35793128	0.168535992	3876.096712	2657.279557	0	51	3017.179404	31
P. nathusii	BAT 201.1	3	Autumn	16	9	2017	1	1	5	Cluster	Cluster	0.25093466	0.026440219	0.049310142	134.7266363	0.161437192	0.017496842	0.00253086	0	0.133333333	9.710855779	0.491651123	5898.480005	2698.944798	0	0	1452.295211	69
P. nathusii	BAT 201.2-4	3	Autumn	16	9	2017	0	1	5	Cluster	Cluster	0.384487295	0.076335368	0.023020343	18.03030332	0.244399368	0.026810102	0.036241447	0.000362303	0.167247387	6.353862815	0.159224202	4707.681916	2023.429915	0	30.6098641	2101.897315	43
P. nathusii	BAT 203.10	3	Autumn	16	9	2017	0	1	1	Cluster	Cluster	0.249145886	0.019279722	0.048316982	201.7781221	0.102957476	0.000109087	0.002025391	0.000163321	0.265957447	10.19568227	0.540705339	6158.917986	2622.151407	2.999999996	159.7654531	1541.145487	75
P. nathusii	BAT 203.18	3	Autumn	16	9	2017	1	1	3	Cluster	Cluster	0.249145886	0.019279722	0.048316982	201.7781221	0.102957476	0.000109087	0.002025391	0.000163321	0.265957447	10.19568227	0.540705339	6158.917986	2622.151407	2.999999996	159.7654531	1541.145487	75
P. nathusii	BAT 203.8	3	Autumn	16	9	2017	0	1	1	Cluster	Cluster	0.249145886	0.019279722	0.048316982	201.7781221	0.102957476	0.000109087	0.002025391	0.000163321	0.265957447	10.19568227	0.540705339	6158.917986	2622.151407	2.999999996	159.7654531	1541.145487	75
P. nathusii	BAT 203.9	3	Autumn	16	9	2017	0	1	2	Cluster	Cluster	0.249145886	0.019279722	0.048316982	201.7781221	0.102957476	0.000109087	0.002025391	0.000163321	0.265957447	10.19568227	0.540705339	6158.917986	2622.151407	2.999999996	159.7654531	1541.145487	75
P. nathusii	BAT 204.10	3	Autumn	16	9	2017	0	4	2	Cluster	Cluster	0.387161718	0.060481146	0.029669769	9.348343623	0.21743579	0.002442757	0.066398203	0.021995169	0.138754045	6.199198134	0.154236387	3729.017581	1270.531235	0	76.01428907	967.4165471	26
P. nathusii	BAT 204.19	3	Autumn	16	9	2017	0	4	2	Cluster	Cluster	0.387161718	0.060481146	0.029669769	9.348343623	0.21743579	0.002442757	0.066398203	0.021995169	0.138754045	6.199198134	0.154236387	3729.017581	1270.531235	0	76.01428907	967.4165471	26
P. nathusii	BAT 204.20	3	Autumn	16	9	2017	0	4	1	Cluster	Cluster	0.387161718	0.060481146	0.029669769	9.348343623	0.21743579	0.002442757	0.066398203	0.021995169	0.138754045	6.199198134	0.154236387	3729.017581	1270.531235	0	76.01428907	967.4165471	26
P. nathusii	BAT 204.9	3	Autumn	16	9	2017	0	4	2	Cluster	Cluster	0.387161718	0.060481146	0.029669769	9.348343623	0.21743579	0.002442757	0.066398203	0.021995169	0.138754045	6.199198134	0.154236387	3729.017581	1270.531235	0	76.01428907	967.4165471	26
P. nathusii	BAT 213.5	7	Summer	20	3	2018	0	1	5	Individual	Individual	0.472085693	0.103749653	0.141759021	9.322707853	0.269123946	0.030222732	0.00372732	0.00076763	0.156280587	10.37982518	0.531688151	8026.042794	4219.600405	281.1175251	383.6039625	3341.067665	267
P. nathusii	BAT 213.4	9	Summer	16	5	2018	0	1	5	Individual	Individual	0.055484903	0.253988782	0.112109511	34.12500423	0.434205856	0.121075641	0.002993319	0.000838792	0.104133393	9.080582228	0.403402417	5636.421865	3317.410464	103.0776407	70.71067812	3937.622647	267
P. nathusii	BAT 220.4	1	Summer	15	3	2018	0	1	5	Individual	Individual	0.169676747	0.01576882	0.042246749	106.8777595	0.131271239	0.025667693	0.002436629	0.000298952	0.100296443	10.11326043	0.544640411	1943.137699	4407.408001	257.6173151	280.7454363	1079.516589	83
P. nathusii	BAT 222	0	Summer	13	4	2018	0	1	3	Cluster	Cluster	0.169676747	0.01576882	0.042246749	106.8777595	0.131271239	0.025667693	0.002436629	0.000298952	0.100296443	10.11326043	0.544640411	4407.408001	1943.137699	257.6173151	280.7454363	1079.516589	63
P. nathusii	BAT 223	1	Summer	9	4	2018	0	1	1	Individual	Individual	0.068450001	0.122071524	0.149111562	17.42698382	0.314791234	0.012422579	0.16563059	0.017351771	0.247726057	8.118377826	0.345727983	8552.355906	4322.718852	6.080689664	497.6675597	3348.447795	11
P. nathusii	BAT 226.5	3	Summer	14	4	2018	0	1	5	Individual	Individual	0.629974838	0.071807215	0.07541788	9.261930591	0.194525765	0.0312674	0.003220363	0.000157617	0.145223633	7.609711669	0.260408291	6421.479206	3311.004311	117.1763637	54.56189146	3104.217317	273
P. nathusii	BAT 254	7	Summer	18	4	2018	1	5	5	Cluster	Cluster	0.384964617	0.061504111	0.030273161	8.878298049	0.198704786	0.002441732	0.068894322	0.02456877	0.144880615	6.174609652	0.153476085	3555.489412	1222.810025	46.5188134	76.01428907	896.445825	25
P. nathusii	BAT 254	7	Summer	18	4	2018	1	5	5	Cluster	Cluster	0.384964617	0.061504111	0.030273161	8.878298049	0.198704786	0.002441732	0.068894322	0.02456877	0.144880615	6.174609652	0.153476085	3555.489412	1222.810025	46.5188134	76.01428907	896.445825	25
P. nathusii	BAT 254	7	Summer	18	4	2018	0	5	5	Cluster	Cluster	0.384964617	0.061504111	0.030273161	8.878298049	0.198704786	0.002441732	0.068894322	0.02456877	0.144880615	6.174609652	0.153476085	3555.489412	1222.810025	46.5188134	76.01428907	896.445825	25
P. nathusii	BAT 254	7	Summer	18	4	2018	0	5	5	Cluster	Cluster	0.384964617	0.061504111	0.030273161	8.878298049	0.198704786	0.002441732	0.068894322	0.02456877	0.144880615	6.174609652	0.153476085	3555.489412	1222.810025	46.5188134	76.01428907	896.445825	25
P. nathusii	BAT 254	7	Summer	18	4	2018	0	5	5	Cluster	Cluster	0.384964617	0.061504111	0.030273161	8.878298049	0.198704786	0.002441732	0.068894322	0.02456877	0.144880615	6.174609652	0.153476085	3555.489412	1222.810025	46.5188134	76.01428907	896.445825	25
P. nathusii	BAT 261.1	4	Summer	27	4	2018	1	5	5	Cluster	Cluster	0.293984151	0.078190612	0.021554729	16.32575901	0.167830512	0.012557057	0.029938577	0.001362844	0.129424115	6.35369316	0.167375205	4034.26509	2644.820509	0	71.99583221	2962.073727	39
P. nathusii	BAT 261.2	4	Summer	27	4	2018	1	5	5	Cluster	Cluster	0.293984151	0.078190612	0.021554729	16.32575901	0.167830512	0.012557057	0.029938577	0.001362844	0.129424115	6.35369316	0.167375205	4034.26509	2644.820509	0	71.99583221	2962.073727	39
P. nathusii	BAT 261.3	4	Summer	27	4	2018	0	5	5	Cluster	Cluster	0.293984151	0.078190612	0.021554729	16.32575901	0.167830512	0.012557057	0.029938577	0.001362844	0.129424115	6.35369316	0.167375205	4034.26509	2644.820509	0	71.99583221	2962.073727	39
P. nathusii	BAT 261.4	4	Summer	27	4	2018	1	5	5	Cluster	Cluster	0.293984151	0.078190612	0.021554729	16.32575901	0.167830512	0.012557057	0.029938577	0.001362844	0.129424115	6.35369316	0.167375205	4034.26509	2644.820509	0	71.99583221	2962.073727	39
P. nathusii	BAT 261.5	4	Summer	27	4	2018	1	5	5	Cluster	Cluster	0.293984151	0.078190612	0.021554729	16.32575901	0.167830512	0.012557057	0.029938577	0.001362844	0.129424115	6.35369316	0.167375205	4034.26509	2644.820509	0	71.99583221	2962.073727	39
P. nathusii	BAT 265	3	Autumn	19	8	2018	1	5	5	Cluster	Cluster	0.224306009	0.197011527	0.076238677	20.58791454	0.425133661	0.111236563	0.002866748	0.002219458	0.097253363	8.876911446	0.409377054	6322.313672	4091.186966	0	109.792346	4001.651593	98
P. nathusii	BAT 265	3	Autumn	19	8	2018	0	5	1	Cluster	Cluster	0.224306009	0.197011527	0.076238677	20.58791454	0.425133661	0.111236563	0.002866748	0.002219458	0.097253363	8.876911446	0.409377054	6322.313672	4091.186966	0	109.792346	4001.651593	98
P. nathusii	BAT 265	3	Autumn	19	8	2018	0	5	2	Cluster	Cluster	0.224306009	0.197011527	0.076238677	20.58791454	0.425133661	0.111236563	0.002866748	0.002219458	0.097253363	8.876911446	0.409377054	6322.313672	4091.186966	0	109.792346	4001.651593	98
P. nathusii	BAT 265	3	Autumn	19	8	2018	0	5	3	Cluster	Cluster	0.224306009	0.197011527	0.076238677	20.58791454	0.425133661	0.111236563	0.002866748	0.002219458	0.097253363	8.876911446	0.409377054	6322.313672	4091.186966	0	109.792346	4001.651593	98
P. nathusii	BAT 265	3	Autumn	19	8	2018	0	5	3	Cluster	Cluster	0.224306009	0.197011527	0.076238677	20.58791454	0.425133661	0.111236563	0.002866748	0.002219458	0.097253363	8.876911446	0.409377054	6322.313672	4091.186966	0	109.792346	4001.651593	98
P. nathusii	BAT 285.1	3	Summer	26	5	2018	0	1	5	Cluster	Cluster	0.353363249	0.065632342	0.025742758	7.825450218	0.319304642	0.012475748	0.053794031	0.026541018	0.095324557	6.293208212	0.145327724	4907.433699	2156.627959	0	445	2658.461328	21
P. nathusii	BAT 355	4	Autumn	28	9	2018	0	2	2	Cluster	Cluster	0.042425031	0.216462237	0.055840022	46.90885371	0.4833608	0.065311551	0.011776264	0.01785081	0.27786137	8.153309962	0.312149822	7101.117818	3205.614849	174.3158054	0	3021.548786	74
P. nathusii	BAT 355	1	Autumn	28	9	2018	0	2	1	Cluster	Cluster	0.042425031	0.216462237	0.055840022	46.90885371	0.4833608	0.065311551	0.011776264	0.01785081	0.27786137	8.153309962	0.312149822	7101.117818	3205.614849	174.3158054	0	3021.548786	97
P. nathusii	BAT 381	1	Autumn	5	9	2018	1	4	5	Cluster	Cluster	0.224446556	0.197285213	0.076813814	20.48756599	0.424798536	0.109241806	0.002865895	0.001932575	0.095417088	8.894503131	0.410869237	6285.506312	4106.078149	0	109.792346	4018.566181	97
P. nathusii	BAT 381	1	Autumn	5	9	2018	1	4	5	Cluster	Cluster	0.224446556	0.197285213	0.076813814	20.48756599	0.424798536	0.109241806	0.002865895	0.001932575	0.095417088	8.894503131	0.410869237	6285.506312	4106.078149	0	109.792346	4018.566181	97
P. nathusii	BAT 381	1	Autumn	5	9	2018	1	4	5	Cluster	Cluster	0.224446556	0.197285213	0.076813814	20.48756599	0.424798536	0.109241806	0.002865895	0.001932575	0.095417088	8.894503131	0.410869237	6285.506312	4106.078149	0	109.792346	4018.566181	97
P. nathusii	BAT 381	1	Autumn	5	9	2018	1	4	5	Cluster	Cluster	0.224446556	0.197285213	0.076813814	20.48756599	0.424798536	0.109241806	0.002865895	0.001932575	0.095417088	8.894503131	0.410869237	6285.506312	4106.078149	0	109.792346	4018.566181	97
P. nathusii	BAT 398.2	1	Autumn	13	9	2018	0	1	5	Cluster	Cluster	0.35849614	0.067776215	0.026359291	7.977843906	0.311471495	0.012555404	0.052949659	0.016843594	0.092245989	6.352702425	0.152486642	4867.679202	2045.542546	0	15	2495.179142	24
P. nathusii	BAT 398.3	1	Autumn	13	9	2018	1	1	5	Cluster	Cluster	0.288258604	0.079585799	0.023032574	16.15371251	0.167212363	0.011949436	0.030715945	0.001362844	0.109003682	6.41040916	0.172280019	3852.107628	2901.91456	0	41	3198.439495	35
P. nathusii	BAT 398.4	1	Autumn	13	9	2018	1	1	5	Cluster	Cluster	0.289388911	0.078485045	0.022062569	16.25874463	0.167310524	0.01263118	0.030086124	0.001362844	0.128029197	6.397065284	0.170562048	4030.167398	3120.02836	0	175	3181.171692	41
P. nathusii	BAT 403	3	Autumn	22	9	2018	1	5	5	Cluster	Cluster	0.256041963	0.022574292	0.049385443	184.9209461	0.130038174	0.000109026	0.002257754	0.00016323	0.260869565	9.977635387	0.518998313	6326.03138	2655.560843	0	0	1566.929428	73
P. nathusii	BAT 403	3	Autumn	22	9	2018	1	5	5	Cluster	Cluster	0.256041963	0.022574292	0.049385443	184.9209461	0.130038174	0.000109026	0.002257754	0.00016323	0.260869565	9.977635387	0.518998313	6326.03138	2655.560843	0	0	1566.929428	73
P. nathusii	BAT 403	3	Autumn	22	9	2018	1	5	5	Cluster	Cluster	0.256041963	0.022574292	0.049385443	184.9209461	0.130038174	0.000109026	0.002257754	0.00016323	0.260869565	9.977635387	0.518998313	6326.03138	2655.560843	0	0	1566.929428	73
P. nathusii	BAT 403	3	Autumn	22	9	2018	1	5	5	Cluster	Cluster	0.256041963	0.022574292	0.049385443	184.9209461	0.130038174	0.000109026	0.002257754	0.00016323	0.260869565	9.977635387	0.518998313	6326.03138	2655.560843	0	0	1566.929428	73
P. nathusii	BAT 403	3	Autumn	22	9	2018	0	5	5	Cluster	Cluster	0.256041963	0.022574292	0.049385443	184.9209461	0.130038174	0.000109026	0.002257754	0.00016323	0.260869565	9.977635387	0.518998313	6326.03138	2655.560843	0	0	1566.929428	73
P. nathusii	BAT 404.1	3	Autumn	22	9	2018	1	1	3	Cluster	Cluster	0.253658335	0.027036334	0.049602871	132.3865484	0.162618429	0.017011369	0.002600054	0	0.15037594	9.685657634	0.488624513	5958.207785	2789.955772	0	0	1492.846541	67
P. nathusii	BAT 404.3	3	Autumn	22	9	2018	1	1	1	Cluster	Cluster	0.350832665	0.066833568	0.025596902	7.916872422	0.323287442	0.012554823	0.053240662	0.028508709	0.096324461	6.282750611	0.143636396	5047.227652	2269.750844	0	360	2733.495091	20
P. nathusii	BAT 406	4	Autumn	19	10	2018	1	3	5	Cluster	Cluster	0.094823983	0.168097456	0.043070618	60.80135875	0.584002049	0.056804871	0.015186789	0.000149381	0.524420191	8.246734728	0.326158442	8266.360099	4463.942717	0	113.6529806	4261.226361	27
P. nathusii	BAT 406	4	Autumn	19	10	2018	0	3	5	Cluster	Cluster	0.094823983	0.168097456	0.043070618	60.80135875	0.584002049	0.056804871	0.015186789	0.000149381	0.524420191	8.246734728	0.326158442	8266.360099	4463.942717	0	113.6529806	4261.226361	27
P. nathusii	BAT 406	4	Autumn	19	10	2018	0	3	5	Cluster	Cluster	0.094823983	0.168097456	0.043070618	60.80135875	0.584002049	0.056804871	0.015186789	0.000149381	0.524420191	8.246734728	0.326158442	8266.360099	4463.942717	0	113.6529806	4261.226361	27
P. nathusii	BAT 412	3	Autumn	22	9	2018	0	5	5	Cluster	Cluster	0.120226747	0.048268137	0.047729119	32.95283956	0.681435102	0.014482787	0.046186342	9.97E-05	0.119751908	7.278982286	0.214749822	8279.134188	4512.307959	107.5639345	586.0418074	4674.194169	204
P. nathusii	BAT 412	3	Autumn	22	9	2018	0	5	5	Cluster	Cluster	0.120226747	0.048268137	0.047729119	32.95283956	0.681435102	0.014482787	0.046186342	9.97E-05	0.119751908	7.278982286	0.214749822	8279.134188	4512.307959	107.5639345	586.0418074	4674.194169	204
P. nathusii	BAT 412	3	Autumn	22	9	2018	0	5	5	Cluster	Cluster	0.120226747	0.048268137	0.047729119	32.95283956	0.681435102	0.014482787	0.046186342	9.97E-05	0.119751908	7.278982286	0.214749822	8279.134188	4512.307959	107.5639345	586.0418074	4674.194169	204
P. nathusii	BAT 412	3	Autumn	22	9	2018	0	5	5	Cluster	Cluster	0.120226747	0.048268137	0.047729119	32.95283956	0.681435102	0.014482787	0.046186342	9.97E-05	0.119751908	7.278982286	0.214749822	8279.134188	4512.307959	107.5639345	586.0418074	4674.194169	204
P. nathusii	BAT 412	3	Autumn	22	9	2018	0	5	5	Cluster	Cluster	0.120226747	0.048268137	0.047729119	32.95283956	0.681435102	0.014482787	0.046186342	9.97E-05	0.119751908	7.278982286	0.214749822	8279.134188	4512.307959	107.5639345	586.0418074	4674.194169	204
P. nathusii	BAT 413.2	3	Autumn	22	9	2018	1	1	1	Cluster	Cluster	0.297609361	0.075802573	0.019956511	16.49631789	0.169825291	0.012336703	0.028680142	0.003292282	0.22461964	6.341135312	0.165079955	4178.122233	2697.195934	0	104	2870.535442	48
P. nathusii	BAT 413.3	3	Autumn	22	9	2018	1	1	2	Cluster	Cluster	0.289001425	0.078721902	0.022417392	16.23133258	0.167161582	0.012465698	0.030275912	0.001362844	0.117898106	6.404353225	0.171221971	3984.703269	3057.622484	0	119	3187.942879	40
P. nathusii	BAT 413.4	3	Autumn	22	9	2018	1	1	2	Cluster	Cluster	0.288315124	0.079319125	0.022950826	16.16847366	0.167091024	0.012127871	0.030599903	0.001362844	0.109710551	6.412941894	0.172316712	3896.700434	2995.758764	0	94	3205.999022	36
P. nathusii	BAT 413.5	3	Autumn	22	9	2018	1	1	1	Cluster	Cluster	0.288024766	0.079855243	0.02310951	16.13761842	0.167229324	0.011807046	0.030824562	0.001362844	0.108767798	6.406669566	0.172190808	3800.694642	2845.627657	0	22	3202.210129	33
P. nathusii	BAT 414.1	3	Autumn	22	9	2018	0	1	5	Cluster	Cluster	0.288533044	0.030700702	0.051808629	118.8932557	0.177815716	0.013598853	0.002672168	0	0.224489796	9.502034412	0.467356328	6560.171316	3303.971831	0	178	1736.175736	62
P. nathusii	BAT 414.2	3	Autumn	22	9	2018	0	1	5	Cluster	Cluster	0.286858408	0.030419737	0.051732301	119.6768772	0.177352939	0.013775664	0.002671664	0	0.227586207	9.512660344	0.468559811	6509.90984	3244.541108	0	142	1718.794861	64
P. nathusii	BAT 414.3	3	Autumn	22	9	2018	1	1	5	Cluster	Cluster	0.281125952	0.029869922	0.051414218	123.6747115	0.175057323	0.01473978	0.002671664	0	0.189655172	9.533297143	0.470733528	6441.567414	3158.944059	0	3.187228145	1668.098374	66
P. nathusii	BAT 414.4	3	Autumn	22	9	2018	1	1	5	Cluster	Cluster	0.28449164	0.030157496	0.051589004	121.979561	0.176645638	0.014349036	0.002671664	0	0.211678832	9.522813535	0.469703088	6499.013039	3198.898801	0	50.2	1697.651568	65
P. nathusii	BAT 414.5	3	Autumn	22	9	2018	0	1	5	Cluster	Cluster	0.250432195	0.026248096	0.049285886	136.8446145	0.161053565	0.017553505	0.002525516	0	0.128	9.718651369	0.492453592	5913.031722	2675.441052	0	101	1448.428397	70
P. nathusii	BAT 416	1	Autumn	3	10	2018	1	1	5	Cluster	Cluster	0.295587121	0.076384053	0.020263697	16.44918392	0.168838832	0.012337348	0.02881294	0.003293405	0.213782302	6.384815353	0.169921248	4155.868184	2838.207597	0	105.8147789	3010.381008	49
P. nathusii	BAT 432.4	1	Summer	16	5	2019	0	1	5	Cluster	Cluster	0.224446556	0.197285213	0.076813814	20.48756599	0.424798536	0.109241806	0.002865895	0.001932575	0.095417088	8.894503131	0.410869237	6285.506312	4106.078149	0	109.792346	4018.566181	97
P. nathusii	BAT 435.2	2	Summer	20	3	2019	0	1	5	Individual	Individual	0.192416725	0.245661402	0.175428106	8.900005611	0.346291019	0.099210232	0.016763153	0.00031224	0.110654154	9.402575182	0.472063878	7471.273209	4230.396814	310.6959929	546.5180692	4107.833007	72
P. nathusii	BAT 436.3	1	Summer	9	4	2019	0	2	5	Individual	Individual	0.011199578	0.175656121	0.050158418	126.3386594	0.45466063	0.117754794	0.00698484	0.000149531	0.481641875	7.858153206	0.283463964	5166.719459	2743.378614	1.000000007	23.99999999	2759.58161	60
P. nathusii	BAT 456.3	1	Summer	12	5	2019	0	1	5	Individual	Individual	0.532822271	0.052796714	0.100018665	8.903074184	0.213437447	0.015587749	0.014672158	4.98E-05	0.186968839	9.338001225	0.421073638	6455.37692	3019.95315	23	449.5887009	3201.661752	261
P. nathusii	BAT 461.4	4	Summer	25	5	2019	0	1	5	Individual	Individual	0.266758339	0.13100381	0.1538743	14.9219725	0.397516574	0.015997997	0.013380926	0.002754126	0.223918575	9.850031558	0.495443581	8506.14807	4444.010614	0	29.71724202	4219.651401	203
P. nathusii	BAT 480	1	Summer	5	6	2019	1	3	5	Cluster	Cluster	0.458608686	0.04178748	0.012052892	3.959203325	0.2641235	0.004795597	0.000284541	0.005363011	0.171301064	7.586810353	0.254895459	7546.548067	3846.440268	3	42.10700655	4024.663697	240
P. nathusii	BAT 480	1	Summer	5	6	2019	1	3	5	Cluster	Cluster	0.458608686	0.04178748	0.012052892	3.959203325	0.2641235	0.004795597	0.000284541	0.005363011	0.171301064	7.586810353	0.254895459	7546.548067	3846.440268	3	42.10700655	4024.663697	240
P. nathusii	BAT 480	1	Summer	5	6	2019	0	3	5	Cluster	Cluster	0.458608686	0.04178748	0.012052892	3.959203325	0.2641235	0.004795597	0.000284541	0.005363011	0.171301064	7.586810353	0.254895459	7546.548067	3846.440268	3	42.10700655	4024.663697	240
P. nathusii	BAT 497.5	1	Autumn	5	9	2019	0	1	5	Unknown	Unknown	0.118908644	0.036578157	0.048093069	3.223136844	0.325120606	0.01529042	0.095960465	0	0.178275602	7.629775709	0.290122725	5539.776309	3541.209543	100	110.1450448	3762.450844	52
P. nathusii	BAT 577.1	6	Autumn	20	8	2019	0	1	5	Cluster	Cluster	0.287391231	0.079950759	0.023250298	16.12667357	0.16716715	0.011789362	0.030955551	0.001363015	0.108812665	6.413677728	0.172673387	3782.527965	2953.403189	0	50	3236.749707	32
P. nathusii	BAT 577.2	6	Autumn	20	8	2019	0	1	5	Cluster	Cluster	0.28980811	0.078367742	0.021949845	16.27366325	0.167364115	0.012676952	0.030004393	0.001362844	0.136236826	6.395990455	0.170766557	4054.955636	3079.458525	0	99.1119338	3161.354659	42
P. nathusii	BAT 577.3	6	Autumn	20	8	2019	0	1	5	Cluster	Cluster	0.302246086	0.073961066	0.019157194	16.62333434	0.17198623	0.012288798	0.028123036	0.003293163	0.256956993	6.26105912	0.156760037	4225.593881	2523.973512	38.41342573	21.91305554	2528.014043	46
P. nathusii	BAT 577.4	6	Autumn	20	8	2019	0	1	5	Cluster	Cluster	0.348831037	0.06392653	0.025654512	7.809277305	0.325088479	0.012358369	0.053827136	0.031470408	0.092444444	6.283132198	0.143715215	5013.147499	2242.615724	0	471.47	2702.620998	18
P. nathusii	BAT 577.5	6	Autumn	20	8	2019	0	1	5	Cluster	Cluster	0.35220146	0.065628111	0.025724089	7.823194978	0.321157972	0.012523046	0.053729264	0.028255757	0.094456763	6.287123908	0.14443366	4952.628706	2198.237223	0	451	2678.087094	19
P. nathusii	BAT 614.1	2	Autumn	17	9	2019	0	1	5	Cluster	Cluster	0.435547433	0.065876537	0.022792367	13.06046797	0.321966645	0.029844508	0.040831694	9.96E-05	0.189519024	6.451334994	0.16095216	5290.482036	2026.983569	0	134.1118936	2519.807374	30
P. nathusii	BAT 614.3	2	Autumn	17	9	2019	0	1	5	Cluster	Cluster	0.443785764	0.074001406	0.021682879	17.03396556	0.325108114	0.023356483	0.034724356	9.95E-05	0.26984127	6.490321903	0.16589898	5370.109946	2158.537487	0	134.1118936	2749.994324	50
P. nathusii	BAT 614.5	2	Autumn	17	9	2019	0	1	5	Cluster	Cluster	0.44365789	0.073878389	0.022652153	17.58313731	0.321460447	0.021993483	0.033067006	0.000199006	0.225428314	6.529494965	0.169456556	5346.545171	2214.61997	0	134.1118936	2727.897535	51
P. nathusii	BAT 615.1	2	Autumn	17	9	2019	1	2	5	Individual	Individual	0.055484903	0.253988782	0.112109511	34.12500423	0.434205856	0.121075641	0.002993319	0.000838792	0.104133393	9.196803898	0.403402417	5636.421865	3317.410464	103.0776407	70.71067812	3937.622647	83
P. nathusii	BAT 624.1	4	Autumn	21	9	2019	0	1	5	Cluster	Cluster	0.288460341	0.079752734	0.022996923	16.14939744	0.167261632	0.011867064	0.030739536	0.001362844	0.109108781	6.397023922	0.171415675	3828.690084	2807.363626	0	9	3168.628041	34
P. nathusii	BAT 624.2	4	Autumn	21	9	2019	0	1	5	Cluster	Cluster	0.288666637	0.079152945	0.022840828	16.18291173	0.167054271	0.012201276	0.030524159	0.001362844	0.11038961	6.407347451	0.171771089	3919.113763	2950.740471	0	92.77	3179.177403	37
P. nathusii	BAT 624.3	4	Autumn	21	9	2019	1	1	5	Cluster	Cluster	0.38866205	0.077578759	0.023069875	18.07942833	0.25023172	0.027008118	0.036005316	0.000217236	0.166568915	6.378525184	0.160718205	4773.064483	2044.580404	0	30.6098641	2172.557343	44
P. nathusii	BAT 624.4	4	Autumn	21	9	2019	0	1	5	Cluster	Cluster	0.388056791	0.077156333	0.022966182	18.10090212	0.248701625	0.026812464	0.035458087	0.000362281	0.167745733	6.378479022	0.160965989	4784.137937	2067.751063	0	30.6098641	2184.210133	47
P. nathusii	BAT 624.5	4	Autumn	21	9	2019	0	1	5	Cluster	Cluster	0.388256778	0.077381903	0.023016865	18.09138341	0.249321757	0.026853186	0.035769483	0.000361919	0.168532705	6.377016489	0.160659029	4776.349271	2050.306163	0	30.6098641	2175.259215	45
P. nathusii	BAT 626	6	Autumn	4	10	2019	0	1	5	Cluster	Cluster	0.045624732	0.241019833	0.056069747	44.61529208	0.476464404	0.078306299	0.011061626	0.011302217	0.196726208	8.112090026	0.310805519	6661.618293	2916.366976	0	273	2763.058881	76
P. nathusii	BAT 635	1	Autumn	4	12	2019	1	2	5	Individual	Individual	0.057966175	0.27839024	0.060015806	37.72934525	0.453718499	0.143765008	0.00178095	0	0.120433486	8.172892427	0.311915508	6272.054538	2891.539027	364.4406673	483.4537335	2815.976054	79
P. nathusii	BAT 636.2	5	Autumn	2	11	2019	0	1	5	Individual	Individual	0.480161288	0.040569513	0.185722925	7.131360244	0.226034512	0.01716576	0.023459006	0.000619934	0.11235119	11.6893531	0.626810314	6006.327847	3750.906879	104.938077	811.5856152	4509.73647	255
P. nathusii	BAT 642.10	5	Autumn	13	11	2019	1	3	5	Cluster	Cluster	0.244643871	0.089979628	0.012391868	129.1644052	0.417659215	0.010049679	0.005039875	0.003373153	0.226086957	6.595664071	0.165741423	6798.093413	4399.608024	0	29	4293.804734	81
P. nathusii	BAT 642.7	5	Autumn	13	11	2019	1	3	5	Cluster	Cluster	0.244643871	0.089979628	0.012391868	129.1644052	0.417659215	0.010049679	0.005039875	0.003373153	0.226086957	6.595664071	0.165741423	6798.093413	4399.608024	0	29	4293.804734	81
P. nathusii	BAT 642.9	5	Autumn	13	11	2019	1	3	5	Cluster	Cluster	0.244643871	0.089979628	0.012391868	129.1644052	0.417659215	0.010049679	0.005039875	0.003373153	0.226086957	6.595664071	0.165741423	6798.093413	4399.608024	0	29	4293.804734	81
P. nathusii	BAT 644	7	Autumn	28	11	2019	0	1	5	Individual	Individual	0.630606511	0.035476235	0.076043451	8.759894863	0.223432351	0	0.017805848	0	0.260416667	8.533673039	0.343936779	6409.833653	4430.36285	34.00000001	33.00000001	4679.541107	279
